# Supplementary material for: Oligodendrocyte precursor cells facilitate neuronal lysosome release
Source: Nat Commun. 2025 Jan 30;16:1175. doi: 10.1038/s41467-025-56484-8 (PMC11782495; doi:10.1038/s41467-025-56484-8)
Supplement: Supplementary file 11 — Source Data File [file 41467_2025_56484_MOESM11_ESM.xlsx]

## Sheet: Fig 1
		Fig1 C _ % of N-somata in contact with OPC							Fig1 F _ % of N-somata in contact with OPC								Fig1 L _ No. of Far Red+ spot around neuronal somata (R.U.)
		ctx	ca1	th	hy	amg			human-L2	human-L3	human-L4	human-L5	human-L6	Mouse-CTX			time	before cno 0-0.25																				before cno 0.25-0.5
		99.5951	88.4146	100	98.1013	100			59.3	82.1	85.7	80.2	80	59.3			0	1.28893	1.23016	1.36054	0.625558	0	1.0025	1.14229	0	1.07411												0.0716074	0	0	0.191838	0	0.0716074	0.175737	0	0.0716074
		98.6667	95	98.0198	99.0291	100											40	1.23016	1.14572	0.65058	0	1.14572	1.23016	0	1.07411	1.49376	1.0025	0.692284	0	1.28893								0.351473	0.0716074	0.141793	0	0.28643	0.351473	0	0.0716074	0.439342	0	0.191838	0
		97.1698	89.3939	100	97.1014	96.0526											80	1.23016	0.859289	1.09278	0.859289	0.65058	1.05442	1.54054	1.21733	1.49376	0.716074	0										0.175737	0.28643	0	0.143215	0.225201	0.351473	0	0.143215	0.351473	0.214822	0
																	120	0.667262	0.787682	1.31802	0.77027	0.930896	1.40589	0.787682	0.767351	0.787682	0	0.790815	0	0.501252								0.191838	0.214822	0.439342	0	0	0.351473	0.143215	0.166815	0.143215	0	0.351473	0
																	160	0.716074	0.702947	0.842418	0.859289	0	1.05442	1.54054	0.572859	0.716074	1.03426	1.23016										0.28643	0.263605	0.158475	0.214822	0	0	0	0.214822	0.28643	0.200178	0.175737
																	200	0.644467	1.09278	2.31081	1.84523	0.716074	0.787682	1.05928	0.878683	0.572859	0	0.930896	1.49376	1.09278								0.143215	0	1.54054	0.175737	0.214822	0.143215	0.116771	0.439342	0.0716074	0.77027	0.0716074	0.175737
																	240	1.06762	1.21733	0.790815	0.930896	3.08108	0.930896	0.966552	1.11766	0	0.930896	1.40589	0.644467									0.166815	0	0.263605	0.28643	0	0.214822	0.351473	0.0917485	0	0.0716074	0.0878683	0.501252
		Fig1 H _ No.OPC contact in N-somata (R.U.)							Fig1 J_ Vol. of GFP in N-somata (R.U.)								280	0.77027	0.859289	1.45963	1.31802	0.716074	0	0.572859	1.49376	1.54054	0.787682	1.18439										0	0.358037	0.141793	0.175737	0.0716074	0	0.0716074	0.351473	0	0.143215	0.175156
		Non GABA	GABA neuron						cells			mice					320	1.40589	1.14572	0	0.859289	1.14229	0	0.859289	1.16771	1.84523	1.07411	0	1.0025									0.52721	0.214822	0	0.0716074	0.175737	0	0	0.133452	0.175737	0.28643	0	0.214822
		1.37371	0.95103						neg	pos		neg	pos				360	1.14229	1.18439	0.77027	0.644467	0.358037	0.702947	0.501252	0	1.23443	1.40589	0.77027	0.787682									0.351473	0.158475	1.54054	0	0.143215	0.175737	0.0716074	0	0.116771	0	0	0.0716074
		1.37371	0.84536						0.237832	6.16819		1	2.11539				400	0.787682	0.878683	0.859289	1.02591	0	0.77027	0.966552	0.859289	0.930896	1.49376	0.716074	1.3512									0.214822	0.351473	0.0716074	0.133452	1.09278	0	0.0878683	0.143215	0.143215	0.0878683	0.143215	0.100089
		1.69072	1.69072						0.460762	1.84298		1	1.82934				440	0.77027	0.716074	1.09278	1.05442	0.572859	1.14229	1.16771	0.716074	0	0.644467	1.23016	0									0	0.143215	0	0.263605	0.143215	0.175737	0.116771	0.214822	0	0.358037	0.0878683	1.09278
		2.00773	0.739691						5.24624	0.563614		1	1.99204				480	0.572859	1.0843	1.49376	0.644467	0.77027	0.501252	1.75737	1.09278	0.859289	1.05094	0.787682	1.31802									0.28643	0.183497	0.263605	0.214822	0	0.0716074	0.439342	1.09278	0.0716074	0.125112	0.143215	0.351473
		1.26804	1.69072						0.660582	2.54076		1	3.07173				520	0.77027	1.0025	1.58163	1.0025	1.30116	0	0.644467	1.31802	0.77027	0.859289	2.19671	0.787682	1.29282								0	0.214822	0.175737	0.214822	0.141793	0	0.143215	0	0	0.214822	0.351473	0.214822
		1.26804	2.00773						0.39772	0.823885		1	2.33345				560	0	0.859289	1.84523	0.77027	0.930896	1.09264	1.14572	1.40589	0.859289	0	2.31081										0	0.143215	0.263605	0	0.0716074	0.10843	0	0.175737	0.143215	0	0
		1.58505	0.95103						0.395807	0.513507		1	2.44664				600	1.75737	0.930896	1.25112	0.930896	1.58163	0.859289	1.09278	1.54054	1.6695	1.21733	1.13434	0.787682									0.175737	0.28643	0.158475	0.143215	0.175737	0.429644	0	0	0.0878683	0.0716074	0.141793	0.0716074
		1.37371	1.0567						0.258633	3.17413		1	3.00813				640	1.6695	0.787682	0.77027	3.27835	1.21733	1.40589	1.17605	0.787682	1.31802	1.14572	1.54054										0.351473	0.143215	0.77027	0	0.0716074	0	0.10843	0.143215	0.263605	0.0716074	0
		2.00773	0						0.258634	1.93994		1	1.48794				680	1.07411	1.15103	2.18557	1.14229	1.14572	1.84523	0.859289	1.54054	1.05094	1.07411	1.6695	2.18557	1.07411								0.0716074	0.141793	1.09278	0.351473	0	0.263605	0.214822	1.54054	0.0917485	0	0.351473	0
		1.58505							1.34236	1.14572							720	1.28893	1.58163	1.11766	2.31081	1.0025	1.14229	1.28893	2.18557	1.50376	1.11766	1.31802	0.77027	1.21733								0	0.0878683	0.150134	1.54054	0	0.263605	0.0716074	0	0	0.175156	0.52721	0.77027
		0.63402							1.79625	2.44122							760	1.40589	1.36054	3.27835	1.36054	1.11766	1.23016	2.31081	1.50376	1.36054	1.23016											0.0878683	0.0716074	0	0	0.21686	0.263605	0	0.0716074	0	0.351473
		0.31701							0.874332								800	0.967529	1.36054	0	1.54054	1.23016	1.14572	1.28893	1.84523	1.10098	1.14572	1.09278	1.54054	1.23016	1.57536							0.191838	0.143215	0	1.54054	0.0878683	0.143215	0	0.263605	0.125112	0	1.09278	0
									0.605176								840	1.50376	0.992551	1.05442	1.0025	0.77027	1.09278	1.21733	1.05442	1.07411	1.14269											0	0.175156	0.615078	0.0716074	1.54054	1.09278	0.0716074	0	0.0716074	0.191838
		4.98429	1.06806						0.465668								880	0.966552	1.50376	3.08108	0.930896	0	1.05442	1.07411	1.0843	1.6695	1.36054	1.54054	1.07411									0.52721	0	0	0	0	0.263605	0.0716074	0.183497	0.439342	0	0.77027	0
		2.13613	0														920	1.14229	0	1.01757	1.14572	1.21733	1.05442	3.08108	1.43215	1.17605	1.49376	0.859289	0									0.615078	1.09278	0.116771	0	0.0716074	0.439342	0.77027	0	0.125112	0.351473	0	0
		4.62827	0														960	1.14572	1.31802	1.54054	1.28893	1.00923	1.05442	1.14572	0	1.14572	1.54054	1.58163	1.28893	1.18439								0	0.0878683	0.77027	0.0716074	0.150134	0.439342	0	0	0	0	0.263605	0
		0	0.356021														1000	1.14572	1.31802	1.09278	1.0025	1.54054	1.58163	1.43215	1.05928	1.21733	1.23016	1.07411										0	0.0878683	0	0.0716074	0.77027	0.263605	0.0716074	0.125112	0	0.175737	0.0716074
		1.06806	0.712042														1040	1.09278	1.54054	0.884122	0.878683	0.859289	1.36054	1.40589	1.07411	0.77027	0.992551	2.18557	0.859289	1.40589								1.09278	0.77027	0.116771	0.175737	0.0716074	0	0.263605	0	0	0.158475	0	0.0716074
		0	1.06806						2.59514	2.5004							1080	1.07411	1.75737	1.21733	1.02591	0	1.21733	0	1.05442	0.787682	1.49376	1.07411	0.942507									0	0.175737	0.0716074	0.166815	0.77027	0	1.09278	0.351473	0.0716074	0	0	0.200178
		1.06806	0.712042						2.77076	3.37007							1120	0.77027	1.07411	2.18557	0.966552	1.36054	0.950848	1.36054	0.966552	1.54054	1.0025	1.05442										0.77027	0	0	0	0	0.158475	0	0	0	0	0.0878683
		2.84817	1.7801						1.34938	1.80609							1160	1.09278	1.36054	1.20941	1.36054	0.966552	0	1.14572	1.05442	0.859289	2.18557	1.05094	1.07411	0								1.09278	0	0.191838	0	0.351473	0	0	0.351473	0	1.09278	0.141793	0.0716074
		2.84817	0.356021						0.353514	0.297685							1200	1.14229	1.0025	1.07411	1.05442	1.10098	0	1.21733	0.77027	1.40589	0.787682	0.859289										0.263605	0	0.0716074	0.263605	0.175156	1.09278	0	1.54054	0.351473	0.0716074	0
		1.06806	0.356021						0.235786	0.274164							1240	1.126	1.49376	0.930896	0	0	1.14229	1.16771	1.23016	0	0											0.150134	0.0878683	0.0716074	2.18557	0	0.0878683	0.150134	0.175737	0	1.09278
		2.84817							2.31535	3.34971							1280	1.05442	0.842418	1.14229	0.77027	1.09278	1.05442	1.13434														0.175737	0.150134	0.175737	0	0	0.175737	0.183497
		2.13613							0.290927	2.46879							1320	1.23016	1.54054	1.02591	0	1.05442	0.966552	0.77027														0.351473	0	0.10843	0	0.175737	0.263605	0
		0.356021							0.06126	1.5251							1360	1.11766	0	1.40589	0.77027	0.52721	1.07596	0.878683	1.09278													0.10843	0	0.0878683	0	0.52721	0.100089	0.351473	1.09278
		1.7801							0.337853	0.003418							1400	0.77027	0.702947	1.03426	1.31802	0	0	1.09264	1.40589													0	0.439342	0.0750669	0.175737	0	0	0.166815	0.263605
									0.558423	0.191984							1440	1.31802	0	1.02591	0	1.23016																0.0878683	0	0.166815	0	0.351473
		0.131781	0.658904						0.003425	9.18653							1480	1.49376	0.992551	1.09278	1.58163	1.07596	0.878683	1.09278														0.351473	0.133452	0	0.351473	0.10843	0.439342	1.09278
		0	0						1.29153	2.29636							1520	1.40589	0.97587	1.31802	1.09278	1.23016	1.02591															0.0878683	0.158475	0.351473	0	0.439342	0.175156
		0.790685	0						1.57883	3.18835							1560	0.702947	1.09278	1.14229	1.09264	1.31802																0.52721	1.09278	0.175737	0.125112	0.351473
		0.131781	0						0.257813	2.20966							1600	0.967529	1.23016	0	1.05442	1.16771	1.14229	1.09278														0.158475	0.0878683	0	0.175737	0.175156	0.351473	2.18557
		1.31781	0.263562														1640	1.40589	1.0426	1.49376	1.09278	1.05442	1.01757															0.0878683	0.133452	0.175737	1.09278	0.0878683	0.10843
		0.527124	1.05425														1680	0.966552	1.09278	1.09264	1.75737	1.05442																0.175737	1.09278	0.166815	0	0.175737
		1.97671	0.527124														1720	2.18557	1.03426	1.05442	0.966552	1.19273	2.18557															4.37113	0.166815	0.263605	0.263605	0.125112	1.09278
		0.263562	0.658904						0.224669	4.01183							1760	1.58163	1.58163	1.0843	2.18557	1.23016																0.263605	0.175737	0.0834077	0	0.263605
		1.05425	0.922466						0.478935	1.88066							1800	0.97587	1.23016	0	1.23016	0.992551	0.966552															0.191838	0.175737	1.09278	0.263605	0.0667262	0.52721
		2.10849	0.922466						1.0305	0.907454							1840	0.878683	4.37113	1.03426	0.966552	0.878683	0.917485	1.09278														0.263605	2.18557	0.0750669	0.0878683	0.263605	0.116771	1.09278
		2.7674	1.31781						4.24314	1.20178							1880	1.31802	1.126	1.23016	1.09278	0.966552																0.52721	0.125112	0.0878683	0	0.351473
		2.50384	0.922466						3.09e-05	0.206018							1920	1.01757	0.966552	5.46392	0.702947	1.06762	1.14229															0.100089	0.439342	1.09278	0.351473	0.100089	0.175737
		1.84493	1.84493						0.000488	0.935396							1960	0	0.790815	1.25112	0.790815	2.18557	1.15937	0.878683														1.09278	0.52721	0.133452	0.263605	0	0.10843	0.439342
		1.71315	1.71315						3.60819	9.82057							2000	1.31802	1.126	0	0.878683	1.14229																0.351473	0.10843	1.09278	0.0878683	0.263605
		2.24028	2.7674						0.000411	3.81871							2040	1.20107	3.27835	1.05442	1.05442	1.126																0.125112	1.09278	0.52721	0.0878683	0.125112
		1.58137	4.08521						0.279871	0.186741							2080	1.14229	1.09278	1.0426	0.878683	1.6695	1.09278	0.97587														0.351473	1.09278	0.125112	0.175737	0.439342	2.18557	0.116771
		2.63562							0.133766	1.03877							2120	1.23016	1.40589	0.959188	0	1.31802																0.263605	0.263605	0.10843	0	0.263605
		3.03096								2.90509							2160	0.966552	1.0426	1.09278	0.878683	1.06762	0.790815															0.263605	0.158475	3.27835	0.351473	0.125112	0.702947
		3.29452															2200	0	1.14229	0.917485	1.31802	3.27835	1.31802	1.03426														0	0.351473	0.141793	0.52721	0	0.175737	0.133452
																	2240	0.702947	2.18557	0.967529	1.49376	1.40589																0.351473	0	0.233542	0.52721	0.52721
									2.9698	9.44491							2280	1.01757	1.31802	1.09278	0.878683	1.09264	0.790815															0.125112	0.175737	1.09278	0.351473	0.116771	0.52721
									2.50294	2.32912							2320	1.09278	0.790815	1.09264	0.878683	1.09278																1.09278	0.263605	0.10843	0.0878683	0
									0.304737	2.46014							2360	0.950848	1.31802	1.05442	0	0.917485	0.966552															0.175156	0.263605	0.439342	0	0.133452	0.263605
									0.504138	2.46044							2400	1.58163	1.01757	0	1.05442	0.966552	0.984211															0.615078	0.10843	1.09278	0.263605	0.0878683	0.158475
		0.712743	0.142549						0.438473	3.36514							2440	0	0.615078	0.992551	0.615078	1.09278	1.14229															0	0.175737	0.100089	0.175737	2.18557	0.263605
		0.570194							0.001875	0.246759							2480	0.992551	1.14229	0	0.790815	1.20941	0.702947															0.208519	0.351473	0	0.175737	0.141793	0.351473
		1.14039							1.25702	1.85882							2520	0.615078	1.09278	0.934166	0.702947	0.97587	0.702947	2.18557														0.263605	0	0.200178	0.0878683	0.0834077	0.439342	1.09278
		0.142549	0.855292						0.772663	8.49609							2560	1.31802	1.00089	1.23016	1.09278	1.31802																0.263605	0.158475	0.175737	0	0.175737
		0.570194	1.28294						0.231557	3.94049							2600	1.11766	0.52721	0	0.966552	0.859099																0.166815	0.351473	2.18557	0.439342	0.141793
		0.99784	1.56804						0.550215	1.43423							2640	0.615078	0	0.967529	1.05442	0.966552	1.00089	2.18557														0.351473	2.18557	0.166815	0.0878683	0.263605	0.200178	2.18557
		0.99784	0.99784						1.05771	0.821402							2680	0.439342	1.05442	0.992551	2.18557	0.790815																0.351473	0.0878683	0.133452	1.09278	0.351473
		0.570194	0.427646						1.40887	0.466333							2720	0.615078	0.950848	0	1.31802	1.00923	0.966552															0	0.175156	2.18557	0.175737	0.125112	0.615078
		0.570194	1.71058							1.78177							2760	0.790815	0	0.900803	0.790815	1.40589	0	0.600535														0.52721	2.18557	0.183497	0.351473	0.351473	1.09278	0.208519
		1.14039															2800	1.14229	0.966552	0.375335	0	0.966552																0.439342	0.351473	0.125112	2.18557	0.52721
		0.142549	2.70842														2840	1.31802	1.09278	1.23016	0.615078																	0.175737	4.37113	0.351473	0.263605
		0.712743	0.142549														2880	2.18557	0.966552	0.383675	0.878683	1.09278	0.483765	1.40589														0	0.615078	0.100089	0.351473	2.18557	0.166815	0.351473
		0.285097	0.285097														2920	0.615078	0.200178	2.18557	0.790815																	0.263605	0.0750669	1.09278	0.175737
		1.14039	2.70842														2960	0.615078	1.05442	2.18557	0.439342																	0.263605	0.175737	2.18557	0.439342
		2.85097	0.855292														3000	0.878683	1.09278	0.158475	0.439342	0.439342	2.18557															0.0878683	1.09278	0.100089	0.263605	0.0878683	0
		2.42333	1.99568														3040	0.32529	0.439342	0.615078	1.09278	0.333631	0.439342															0.175156	0.439342	0.439342	2.18557	0.150134	0.263605
		1.28294	1.71058														3080	0.966552	0.191838	2.18557	0.702947	0.966552																0.175737	0.141793	0	0.351473	0.52721
		0.712743	0.855292														3120	1.09278	0.966552	0.878683	2.18557	0.878683																1.09278	0.0878683	0.175737	0	0.351473
		0.570194	1.28294														3160	1.14229	1.05442	0.116771	0.702947																	0.702947	0.351473	0.0500446	0.263605
		1.71058	0.855292														3200	0.383675	0.878683	0.878683	0.458742																	0.183497	0.351473	0.263605	0.191838
		0.570194	1.99568														3240	0.790815	1.05442	0.75901	1.40589																	0.175737	0.439342	0.141793	0.175737
		0.285097	2.70842														3280	1.05442	0.65058	0.878683	0.525468	0.790815																0.175737	0.208519	0.175737	0.21686	0.351473
		1.14039	1.42549														3320	0.966552	0.533809	1.31802	1.23016	0.316949																0.351473	0.250223	0.351473	0.0878683	0.0917485
		0.427646															3360	1.05442	1.05442	0.266905	0.878683																	0.263605	0.439342	0.21686	0.351473
		0.570194	0.570194														3400	0.200178	1.05442	1.49376	0.383675	0.615078																0.116771	0.0878683	0.263605	0.150134	0.263605
		0.427646	0.855292														3440	1.40589	0.583854	0.966552	1.23016	0.675602																0.351473	0.191838	0.702947	0.0878683	0.225201
		0.142549	0.142549														3480	0.702947	0.959188	1.14229																		0.439342	0.141793	0.0878683
		0.570194	0.285097														3520	0.878683	0.86744	0.966552	1.40589	0.900803																0	0.125112	0.351473	0.351473	0.100089
		0.712743	0.285097						1.22378	3.62841							3560	0.790815	0.439342	1.15937	0.790815																	0.175737	0.263605	0.166815	0.0878683
		0.142549	0.99784						1.12885	0.454432							3600	0.925825	0.878683	0.615078	0.992551	1.14229																0.0834077	0.439342	0.0878683	0.0834077	0.439342
		0.712743	0.427646						0.647191	1.90337							3640
		0.142549	0.285097						0.94788	0.865974							3680
		0.712743	0.142549						0.179532	3.31922							3720
		0	0						0.007556	3.35528							3760
		0.427646							0.019992	0.754192							3800
		0.427646	0.285097						0.485906	0.611246							3840
		0.427646	0.855292						0.088566	0.267209							3880
		0.285097	0						0.005269	3.59314							3920
		0.142549	0.712743						1.86991	3.19534							3960
		0	0.142549						0.729544	0.799092							4000
		0.285097	0.142549						2.6195	0.089251							4040
		0.142549	0						0.53507	0.239157							4080
		0.570194	1.14039						0.3345	0.352093							4120
		0.855292	0.570194						1.23748	2.9608							4160
		1.28294	0.142549						0.440787	3.59334							4200
		0.855292	1.99568						2.09766	0.633106							4240
		0.142549							1.92985	3.44638							4280
		0.427646	0.570194						1.07676	1.41897							4320
		0.285097	0.285097						2.9809	1.78718							4360
		0.570194	0.99784						1.41352	1.68272							4400
		0.855292	2.13823							0.06205							4440
		0.427646	0.99784							4.89218							4480
		0.570194	1.28294														4520
		1.42549	2.42333														4560
		1.28294	0.712743														4600
		0.285097	0.427646														4640
		2.85097	0.99784														4680
		0.285097	0.712743						0.511363	0.422973							4720
		0.99784	1.85313						1.93129	1.02131							4760
		3.13607	3.56372						0.756274	1.11258							4800
		2.13823	1.99568						0.958494	2.24813							4840
		3.70626							0.225654	1.61484							4880
		1.99568	1.42549						1.85772	4.39291							4920
		1.85313	0.712743						0.015075	1.26853							4960
		2.85097	1.71058						0.145828	2.24509							5000
		1.99568	1.28294						0.047721	1.80367							5040
		2.42333	1.56804						0.221213	2.38886							5080
		0.855292	0.712743						1.42898	2.37208							5120
		0.570194	1.28294						2.08886	4.66653							5160
		0.285097	0.285097						1.23683	0.338977							5200
		0.712743	0.855292						0.900721								5240
		0.570194	0.142549						0.982452								5280
		0.712743	0.570194						2.69153								5320
		1.21165	1.31262														5360
		2.72621															5400
									1.53442	2.99505							5440
									0.921618	2.40958							5480
									0.12604	2.92209							5520
									0.183859	7.18619							5560
									0.035785	5.59231							5600
									1.36178	4.11083							5640
		0.807767	1.21165						5.31255	2.66176							5680
		1.41359	1.11068						0.366562	4.20653							5720
		0.908738	1.81748						1.44694	3.15681							5760
		0.201942	0.403883						0.043134	1.26158							5800
		1.00971	0.807767						0.163918	2.25122							5840
		1.00971	1.81748						0.014092	3.0555							5880
		0.403883	0.605825						0.527451	0.701303							5920
									0.614888	1.22727							5960
									1.87012	1.81665							6000
									0.489771	1.3412							6040
									0.081486	4.25182							6080
									2.0667	0.564639							6120
									1.68953	1.74729							6160
									1.64537	6.83624							6200
									0.504001	0.840312							6240
										8.94674							6280
										0.566817							6320
																	6360
																	6400
																	6440
																	6480
																	6520
																	6560
									0.356988	1.74245							6600
									0.421442	0.390786							6640
									0.229753	1.7696							6680
									3.04873	0.781778							6720
									0.979543	4.46718							6760
									1.18387	0.874073							6800
									1.91956	1.16305							6840
									0.828431	2.3195							6880
									0.031679	1.01042							6920
										0.360585							6960
																	7000
																	7040
																	7080
																	7120
																	7160
																	7200
																	7240
[truncated: 16 more columns]

## Sheet: Fig 2
	Fig 2D and 2E						Fig 2F					Fig 2G
	Shortest Distance to neurons	Shortest Distance to opc	lamp1 volume				Time	faraway opc	close to opc			time	neurons																				lamp1-647 close opc-filter1
	0.11755	3.36393	0.0794				1531	78	111			0
	0.11599	3.29616	0.12				1539	70	61			40	0			0		0	0	0													4			1.2			4.33333	1
	0.08908	3.2253	0.26808				1548	85	81			80		0		0	1	0			0		0.5	0	1									0.6		4.66667		5.66667			1		1	5
	0.08777	6.36871	0.0272				1557	104	100			120		0		0.333333	0	0.666667	0			0		0.333333										1		3.66667	1	5.33333				1.6		5.33333
	0.0788	2.0475	0.0586				1566	79	78			160		0		1	0	0.5	0			0		0	0.666667		0							0.8			5.33333	1	5.66667			0.8			4.66667		1
	0.07285	2.21606	0.26808				1574	84	89			200		0		0.333333	1		0.333333		0		1	0	0									1		5			6		1.4		0	5.66667
	0.06842	2.66374	0.26808				1583	72	69			240		0		0.333333		1		0		0	0	0										0.8		5.66667				1		3.66667	1	4.33333
	0.06789	3.39007	0.26808				1592	67	90			280	0		0	1	0.5			0		0	2	0.666667									0.8			3	2			0.8		5.66667		5
	0.06178	0.4848	0.26808				1601	77	89			320	0		2	1	0			0		1	1	1		0.5							1.6		0	4.33333				1.2		5.33333		5		1
	0.06034	3.20967	0.03264				1609	94	86			360		0		0			0	0		0.666667	1		1.33333									0.6		5.66667				1.4		3.33333	1		6
	0.05925	2.72655	0.26808				1618	74	119			400		0		2	1			0		0	1	2										1.2			4.66667			1.8		1	5.66667
	0.05474	3.01313	0.26808				1627	73	67			440		0.666667		0		0.5	0	1.33333			0		1		2							5.33333		1.8		2		5			2		4.66667
	0.05203	3.30467	0.26808				1636	80	38			480		0		0.666667	1	0.666667			1		0	0.666667		0.5								2.4		7	2	6			2.8			5.33333		1
	0.05119	2.80534	0.01536				1644	75	81			520		2		0.666667	1		0.666667		2		0	0	1.33333									3.4		6			4.66667		2.8		0		6
	0.0408	4.61199	0.26808				1653	128	65			560		2		1	1		0.666667	1		1		1.33333										2.8		5			5	2		2.4		4.66667
	0.03797	6.60094	0.00768				1662	75	92			600	0		2		0.666667	0.5		0.666667		2		1	1										3.6		5.66667	2		6.33333		3			5.33333
	0.03743	2.72389	0.111				1671	72	62			640		2		1	1	1			0.333333	3		0	1		0.5							3.6		2	4.66667				4.66667	3			6.33333		1
	0.03433	6.31948	0.0576				1680	89	61			680		4		0.333333		1		3		0.333333	1		1.66667									2.2		4.66667				1.8		5.66667	1		4.66667
	0.03326	3.35371	0.26808				1688	104	88			720		0	4		0.666667		1		4		0.666667	2		1.66667									1.4		5		1		1.8		6			4.33333
	0.03222	6.97328	0.26808				1697	86	76			760		2		0	1	0.333333			3		1	2		1.33333								1.4			0	6.33333			2.2		5			6
	0.0312	7.02122	0.0454				1706	82	80			800		0		0.5	0		0		0		1		0.5									1.6		0	6.33333				1.8		6.66667		1
	0.02613	4.47318	0.26808				1715	78	72			840	1		1	1		0.333333		0		1.5	1	1									6.66667		1.8			6		2.2		1		6
	0.0243	2.39545	0.26808				1724	86	70			880		1	1		1	0.666667	0.5		0		0.666667	0										1.6	7			6	1		1.6		6.33333
	0.02413	3.00683	0.02112				1733	96	49			920		0		1	0	0.666667	1		0		1											2.6		4.66667	1	5.66667			3.2		6
	0.02365	11.0686	0.1082				1742	135	64			960		0.5	1		0	0.666667	0		1		1	1.33333	1.5									0	4			6.33333	7.33333		3.4			5.66667	1
	0.0229	4.78071	0.39553				1750	81	64			1000	1		0.666667	1	0.666667		1		1.5	0.666667	1										3.6		6.33333		5.66667		3		0	5
	0.02236	1.72422	0.35921				1759	86	85			1040		1		0.666667	1.5		2	0.666667	1		1											5		4.66667	0			4.66667	3		5.33333
	0.02004	1.42647	0.00192				1768	100	71			1080	1		0	0.5	0.333333		1	0.333333		1	1											3.75			1	5.66667		3.5	5.33333			4.33333
	0.01909	2.5472	0.20097				1777	104	58			1120	0.5		2		0	0		1		0	1										1		2.75		3.66667			3		5.33333	1
	0.01875	2.1091	0.26808				1785	66	60			1160	0	2		2		0.666667		1	1		1	0.333333									3.66667			2.5		4.66667		2.75			1	4.33333
	0.0186	0.63591	0.0456				1794	87	78			1200	0.333333		2		0	0.666667	0.5		1		0	1									5.66667		2.5			5.33333	0		2.75		5.33333
	0.01855	1.6897	0.03072				1803	86	72			1240	0		2		0	0	0				0										4.33333		1.75		1	4.66667			1.75		5.33333
	0.01854	3.23231	0.0504				1812	82	52			1280	1.5	1		0.333333			0.333333			2		0	1								1			4	4		3.33333		2.66667			4	1
	0.01546	2.39866	0.26808				1821	94	53			1320			0		1	0			2		0.333333	1										1.66667	3.66667			3.66667		3	1		2.66667
	0.01278	2.88487	0.04416				1829	96	41			1360				0.333333	2	0	0.333333				0.333333											2.5		2.66667	0		3.33333		3.5		2.33333
	0.00737	0.52875	0.63821				1838	109	56			1400		2			0.333333	2.5	1				0	1.33333											3		3.66667	0	2.66667		4			1.66667
	0.00711	5.05258	0.20641				1847	92	45			1440	3				0.333333	1		0.666667			1.5	0	0.666667								0		2.5		3			2.33333	3		0		3.66667
	0.00693	4.46587	0.06576				1855	90	56			1480			0.333333	2		4		0.666667		0											3		3.33333			0	3.5	1.66667		2.66667
	0.00676	2.43794	0.26808				1864	78	42
	0.00495	7.54196	0.26808				1873	109	40
	0.00319	1.14455	0.00192				1882	92	33
	0.00159	4.06948	0.16881				1891	76	46
	0.00112	5.50333	0.26808				1899	86	56
	-0.000337165	4.67283	0.25105				1908	87	69
	-0.000495454	4.49472	0.02496				1917	82	44
	-0.000745713	1.72986	0.0096				1926	93	39
	-0.000768437	4.25016	0.26808				1934	95	34
	-0.00183	2.15932	0.26808				1943	84	62
	-0.00409	2.17652	0.26808				1952	86	43
	-0.00437	5.33628	0.19777				1961	86	46
	-0.00495	3.0787	0.14977				1970	85	84
	-0.00659	2.88291	0.26808				1979	83	71
	-0.00714	0.89251	0.0192				1988	96	46
	-0.00806	2.17836	0.26808				1996	105	71
	-0.00882	4.2221	0.26808				2005	110	78
	-0.00884	4.31139	0.1216
	-0.01155	4.8796	0.01152
	-0.01171	4.16026	0.03264
	-0.01236	2.68215	0.26808
	-0.01245	2.34502	0.00768
	-0.01275	6.66213	0.0592
	-0.01306	9.34851	0.039
	-0.01604	7.03027	0.30193
	-0.01651	5.24921	0.26808
	-0.01746	7.92882	0.17329
	-0.01749	3.10647	0.26808
	-0.01844	0.88529	0.0872
	-0.01904	6.79774	0.23521
	-0.01967	4.2252	0.0278
	-0.02032	4.15929	0.14833
	-0.0204	0.45267	0.05568
	-0.02121	3.10901	0.0146
	-0.02144	6.40587	0.25961
	-0.02173	3.46199	0.26808
	-0.02277	1.02799	0.26808
	-0.02318	1.317	0.17041
	-0.02398	2.46455	0.23101
	-0.02537	0.59277	0.0886
	-0.02656	1.66152	0.14781
	-0.02743	5.02908	0.0672
	-0.02777	2.2449	0.02496
	-0.02858	1.98674	1.10061
	-0.02934	3.17042	0.0312
	-0.03188	1.32745	0.04416
	-0.0333	8.65759	0.27137
	-0.03364	7.17262	0.084
	-0.03422	4.7368	0.18041
	-0.03461	1.54183	0.05184
	-0.0351	7.51027	0.08208
	-0.03764	1.49566	0.0414
	-0.03971	3.35035	0.18817
	-0.03996	3.3189	0.26808
	-0.04073	6.56331	0.0462
	-0.04272	4.15811	0.12528
	-0.04291	4.1628	0.09728
	-0.04313	7.79838	0.04416
	-0.04348	1.32412	0.26808
	-0.04352	7.33735	0.046
	-0.04352	3.34036	0.14361
	-0.04379	0.00262	0.0966
	-0.0439	3.03942	0.02208
	-0.04469	6.44329	0.13345
	-0.04592	5.90387	0.13201
	-0.04689	5.45247	0.07296
	-0.04783	3.00607	0.01536
	-0.04814	1.47947	0.14449
	-0.04829	3.17156	0.0872
	-0.04832	5.08448	0.32513
	-0.04861	3.28272	0.26808
	-0.04915	6.47836	0.12544
	-0.04938	3.38502	0.26808
	-0.04958	10.4611	1.00481
	-0.0506	4.75525	0.26808
	-0.05062	6.00474	0.0664
	-0.05123	7.4297	0.16801
	-0.05123	7.93805	0.00020002
	-0.05236	2.19477	0.08704
	-0.05321	6.7625	0.16941
	-0.05325	6.83562	0.0354
	-0.05428	2.11753	0.06545
	-0.05522	7.70092	0.0816
	-0.05536	3.85982	0.28545
	-0.05654	2.26591	0.26808
	-0.05676	5.42204	0.0274
	-0.05685	1.48823	0.19073
	-0.05693	3.88273	0.09552
	-0.05833	3.13611	0.26808
	-0.05833	0.82847	0.14461
	-0.0591	6.90202	0.10896
	-0.05996	6.66743	0.0474
	-0.06169	5.03961	0.16513
	-0.06169	7.89313	0.0806
	-0.06306	1.37138	0.09344
	-0.06381	4.59021	0.26808
	-0.06389	4.42042	0.33281
	-0.06425	6.82166	0.03792
	-0.06619	3.92893	0.0572
	-0.06633	5.88079	0.06144
	-0.0666	2.98537	0.1024
	-0.06676	7.81829	0.14681
	-0.06726	2.57511	0.06912
	-0.06749	3.57035	0.01152
	-0.06943	1.30542	0.0366
	-0.06966	4.13388	0.07168
	-0.06975	4.39623	0.08544
	-0.07045	2.32312	0.01536
	-0.07084	6.6934	0.16081
	-0.07124	3.59747	0.18817
	-0.07147	2.17599	0.11776
	-0.0715	4.37616	0.23857
	-0.07337	3.64861	0.25857
	-0.07371	5.66749	0.00432
	-0.0748	9.81318	0.77141
	-0.07579	6.35594	0.15985
	-0.07586	1.17884	0.71861
	-0.07595	3.46567	0.15873
	-0.07626	2.93904	0.18241
	-0.07632	3.5352	0.0952
	-0.07646	3.28659	0.06545
	-0.07796	6.70793	0.13481
	-0.07815	6.89955	0.23425
	-0.07824	7.57321	0.11648
	-0.07828	4.01419	0.01248
	-0.07899	7.74133	0.20841
	-0.07966	0.99135	0.02352
	-0.0797	7.24038	0.22273
	-0.07983	2.43966	0.26881
	-0.08042	6.47672	0.13381
	-0.08074	0.12629	0.0646
	-0.08084	3.89151	0.0788
	-0.08185	4.47555	0.10496
	-0.08213	2.15782	0.0384
	-0.08275	2.80398	0.38881
	-0.08314	5.11516	0.20305
	-0.08325	4.66922	0.00432
	-0.08357	1.49838	0.0414
	-0.08389	9.34386	0.20721
	-0.08498	4.46939	0.0184
	-0.08541	2.76208	0.27841
	-0.08542	4.48968	0.14977
	-0.08602	0.70964	0.14833
	-0.08618	1.25603	0.26808
	-0.08628	6.10624	0.33665
	-0.08635	1.31313	0.13921
	-0.08676	1.70279	0.06912
	-0.08835	3.18651	0.00768
	-0.08853	8.78315	0.07936
	-0.08853	6.08642	0.0664
	-0.08861	4.00194	0.23297
	-0.08913	4.63417	0.06656
	-0.08955	4.41353	0.0896
	-0.09009	7.78892	0.0524
	-0.09009	5.79393	0.08496
	-0.09032	0.74785	0.1158
	-0.09084	3.36235	0.0256
	-0.09096	9.07045	0.0314
	-0.0911	4.82858	0.32897
	-0.0916	7.38221	0.18661
	-0.09231	2.73387	0.01008
	-0.0929	4.57694	0.09984
	-0.0929	1.73561	0.06545
	-0.09335	3.37565	0.53301
	-0.09349	4.75392	0.0396
	-0.09354	6.80684	0.42497
	-0.09373	8.209	0.105
	-0.09412	4.8183	0.19201
	-0.09413	4.34263	0.0984
	-0.09425	5.75713	0.28289
	-0.09461	2.34307	0.05616
	-0.09502	8.07429	0.1176
	-0.09621	5.72558	0.18817
	-0.0963	2.04019	0.07168
	-0.09667	2.91084	0.19329
	-0.09699	4.91292	0.12096
	-0.09705	0.09627	0.21021
	-0.09744	1.92641	0.10624
	-0.09761	2.18467	0.16129
	-0.09833	3.0971	0.26808
	-0.09877	0.81887	0.11376
	-0.09893	3.68411	0.18433
	-0.09948	4.29747	0.21249
	-0.09955	4.18621	0.09856
	-0.10066	0.35392	0.0192
	-0.1007	3.00542	0.03216
	-0.10099	5.95877	0.23233
	-0.10183	4.91413	0.24101
	-0.1019	5.64297	0.0602
	-0.10194	5.26121	0.0536
	-0.10199	9.09785	0.38861
	-0.10498	5.27211	0.43265
	-0.10513	8.63863	0.23809
	-0.10565	3.3584	0.0504
	-0.10575	3.06112	0.0512
	-0.10604	7.73806	0.021
	-0.10709	2.40517	0.14737
	-0.10721	1.47631	0.26808
	-0.10737	1.31746	0.0768
	-0.10743	4.62813	0.02112
	-0.10886	5.01674	0.13185
	-0.1091	1.14942	0.33537
	-0.10931	2.30454	0.01536
	-0.10947	5.77208	0.1124
	-0.10977	8.35962	0.67861
	-0.11028	3.62523	0.08448
	-0.11045	2.54878	0.17617
	-0.11056	5.53271	0.10272
	-0.11073	3.97915	0.05856
	-0.11131	1.8403	0.22913
	-0.11139	0.39441	0.08832
	-0.11167	4.84606	0.00768
	-0.11214	4.37984	0.38841
	-0.11254	2.50991	0.24193
	-0.1126	7.44096	0.0134
	-0.11307	7.72588	0.20041
	-0.11307	2.15025	0.04752
	-0.11309	2.47447	0.15169
	-0.11325	5.50858	0.03312
	-0.11344	5.80681	0.10656
	-0.11383	0.26866	0.54913
	-0.11413	4.03195	0.26808
	-0.11417	5.98034	0.000480043
	-0.11461	8.29713	0.20801
	-0.11494	2.13573	0.06656
	-0.11536	2.38873	0.32769
	-0.11579	5.93434	0.22801
	-0.11615	2.79504	0.29569
	-0.1173	2.45583	0.09696
	-0.11839	0.80551	0.95061
	-0.1187	7.10024	0.22705
	-0.11917	2.44228	0.053
	-0.11936	5.43282	0.30577
	-0.11957	7.1019	0.1224
	-0.11968	5.09295	0.0096
	-0.11969	7.20921	0.23137
	-0.12008	3.5554	0.13873
	-0.12039	3.11693	0.0406
	-0.121	8.52342	0.53781
	-0.1211	1.29807	0.22145
	-0.12277	5.41454	0.23185
	-0.12314	8.76436	0.0406
	-0.12346	4.3282	0.25473
	-0.12386	5.01728	0.08112
	-0.12414	0.75735	0.00020002
	-0.12431	5.25614	0.00192
	-0.12445	12.2298	0.13721
	-0.12479	0.9709	0.02304
	-0.1258	0.55555	0.23521
	-0.12622	7.46306	0.10112
	-0.12649	5.90196	0.0384
	-0.12669	4.64747	0.29185
	-0.1278	9.15769	0.89601
	-0.12945	5.71691	0.0048
	-0.13001	2.97047	0.1048
	-0.13014	3.92999	0.0718
	-0.13024	2.06148	0.24961
	-0.13029	2.19248	0.12864
	-0.13039	1.86388	0.24421
	-0.13058	5.15352	0.20609
	-0.13201	5.8767	0.13901
	-0.13431	3.7985	0.0782
	-0.13496	3.31984	0.06545
	-0.13536	1.48361	0.23541
	-0.1374	4.75405	0.00864
	-0.13747	4.79345	0.15617
	-0.13758	2.66959	0.0384
	-0.1378	1.09243	0.08352
	-0.13789	1.75486	0.0476
	-0.13899	1.42077	0.05952
	-0.13945	7.10759	0.18321
	-0.13987	4.25681	0.28545
	-0.14021	4.0068	0.26808
	-0.14034	2.76745	0.12336
	-0.14111	1.49276	0.26808
	-0.14125	1.91134	0.00576
	-0.14234	5.81793	0.1272
	-0.14241	6.13514	0.0236
	-0.1436	1.6889	0.01824
	-0.14415	2.05258	0.04992
	-0.14478	5.62157	0.25941
	-0.14494	5.25918	0.16033
	-0.14527	7.89803	0.18381
	-0.14616	6.30083	0.23137
	-0.14644	2.21192	0.15553
	-0.14653	2.74024	0.33793
	-0.14796	6.36117	0.16129
	-0.14798	8.30211	0.25001
	-0.148	5.24569	0.20113
	-0.14813	1.01134	0.1074
	-0.1485	3.41149	0.00384
	-0.14936	6.83765	0.0442
	-0.15084	8.36427	0.11712
	-0.15111	13.7101	0.30337
	-0.15132	3.31711	0.07248
	-0.15196	4.23694	0.01344
	-0.15227	12.0594	0.51201
	-0.15237	0.24798	0.21541
	-0.15274	0.63593	0.26113
	-0.15276	3.08542	0.04704
	-0.15323	1.66567	0.1088
	-0.15326	4.87321	0.0988
	-0.15476	10.9844	1.39982
	-0.15494	4.76938	0.30849
	-0.1552	4.01589	0.0694
	-0.15546	1.7944	0.0804
	-0.15568	4.77404	0.22145
	-0.15599	5.26697	0.27361
	-0.1566	5.13182	0.19941
	-0.15701	4.01408	0.0096
	-0.15718	5.15752	0.0316
	-0.15745	2.00385	0.23169
	-0.15761	4.34009	0.096
	-0.1593	2.77412	0.038
	-0.15997	2.4061	0.14593
	-0.16021	7.64383	0.07632
	-0.16066	1.96261	0.0288
	-0.16175	1.94448	0.07296
	-0.16178	3.49087	0.34177
	-0.16215	4.95543	0.25281
	-0.16261	3.08502	0.0202
	-0.1635	4.55956	0.06288
	-0.16359	5.13572	0.058
	-0.16384	1.19713	0.0666
	-0.164	1.56311	0.00192
	-0.16579	1.52126	0.32385
	-0.16581	2.255	0.00768
	-0.16584	3.20245	0.1116
	-0.16588	0.52074	0.27121
	-0.16663	7.37543	0.0698
	-0.16665	8.88047	0.26808
	-0.16678	3.777	0.18625
	-0.16695	0.76848	0.08832
	-0.1672	5.21243	0.29921
	-0.16758	3.6814	0.19441
	-0.1684	4.41743	0.0504
	-0.1687	12.1865	0.25729
	-0.1689	3.66269	0.1152
	-0.1695	8.62789	0.128
	-0.16969	6.93186	0.23801
	-0.17002	4.78942	0.02208
	-0.17045	3.48867	0.0456
	-0.17159	4.71309	0.11568
	-0.1717	2.3472	0.11184
	-0.17178	1.83693	0.09984
	-0.17314	2.22632	0.09648
	-0.17314	0.84769	0.0744
	-0.17396	6.48265	0.42161
	-0.17418	1.07532	0.02544
	-0.17512	11.1327	0.46337
	-0.17602	2.25285	0.1144
	-0.17642	7.17251	0.18261
	-0.17807	7.10897	0.54161
	-0.17807	3.56422	0.34177
	-0.17925	4.23547	0.14041
	-0.17961	3.64916	0.09744
	-0.17968	1.28794	0.0096
	-0.17968	2.1569	0.0096
	-0.17968	3.99309	0.00864
	-0.17968	4.30144	0.00624
	-0.17987	3.31775	0.09024
	-0.18008	3.63185	0.11856
	-0.1802	3.15469	0.04128
	-0.18026	3.74002	0.03648
	-0.18098	6.41581	0.28849
	-0.18128	3.81052	0.07584
	-0.18191	13.296	0.22657
	-0.18248	6.21112	0.34561
	-0.18254	11.9636	0.28841
	-0.18273	5.64404	0.61313
	-0.18403	6.03675	0.0438
	-0.18461	5.39626	0.19441
	-0.18507	1.1976	0.0624
	-0.18521	0.73325	0.13873
	-0.18566	5.12698	0.50177
	-0.18624	3.02479	0.19393
	-0.18655	1.29219	0.17409
	-0.18678	6.75419	0.0596
	-0.18717	5.9881	0.10896
	-0.18808	4.15027	0.25601
	-0.18888	2.59753	0.57169
	-0.18933	4.79003	0.26808
	-0.18968	1.4037	0.15061
	-0.19141	4.242	0.06144
	-0.19153	8.82741	0.23441
	-0.19264	1.53246	0.17025
	-0.19303	11.0739	0.047
	-0.19305	3.12985	0.26808
	-0.19401	4.60705	0.06545
	-0.19496	6.1567	0.26808
	-0.19677	3.43332	0.10176
	-0.19703	3.11168	0.66433
	-0.19739	3.96516	0.37441
	-0.19863	7.11013	0.0556
	-0.19882	4.85689	0.56833
	-0.19889	7.48225	0.14941
	-0.19934	3.48156	0.0744
	-0.19967	4.4221	0.26808
	-0.20015	4.90015	0.125
	-0.20018	5.90901	0.09408
	-0.20057	2.59446	0.13537
	-0.20211	3.66457	0.20833
	-0.20266	3.3724	0.22529
	-0.2027	8.83718	0.44961
	-0.20315	2.69846	1.29921
	-0.20347	5.22406	0.26808
	-0.20565	8.97867	0.14161
	-0.20569	4.07368	0.62081
	-0.20574	8.6646	0.26001
	-0.20607	1.42886	0.0878
	-0.20666	2.09042	0.26808
	-0.20727	5.06655	0.05
	-0.20738	4.69238	0.37377
	-0.20839	2.37079	0.26808
	-0.20873	2.31056	0.00576
	-0.20896	5.38572	0.70529
	-0.20956	2.96965	0.0336
	-0.20972	6.12457	0.0216
	-0.21035	0.85371	0.0576
	-0.21038	5.5744	0.06545
	-0.21039	4.91097	0.35585
	-0.21083	7.44173	0.27841
	-0.21101	5.9945	0.08304
	-0.21102	7.39913	0.29841
	-0.21125	3.73448	0.25777
	-0.21151	3.39487	0.66621
	-0.21239	6.56585	0.0532
	-0.21249	4.45993	0.11392
	-0.21311	4.16096	0.49201
	-0.21332	5.10403	0.00192
	-0.21377	7.46584	0.04416
	-0.21387	2.4553	0.17601
	-0.21414	3.16364	0.12288
	-0.21452	3.12384	0.44161
	-0.21464	4.65949	0.04224
	-0.21472	4.06468	0.06288
	-0.21479	6.21235	0.0766
	-0.21536	3.8301	0.03216
	-0.21553	4.27024	0.09504
	-0.21588	6.92236	0.28961
	-0.21801	3.43215	0.25473
	-0.21814	3.19506	0.1222
	-0.21844	4.52317	0.31361
	-0.21902	2.6928	0.049
	-0.21908	1.01879	0.27649
	-0.21941	9.89581	0.02496
	-0.21947	4.91477	0.31489
	-0.21986	5.27171	0.0932
	-0.22056	9.84626	1.54882
	-0.22072	3.84672	0.1248
	-0.2208	2.32216	0.1158
	-0.22137	9.30065	0.24561
	-0.22218	8.15045	0.46881
	-0.22229	1.65792	0.1252
	-0.22247	1.04667	0.26808
	-0.22301	3.23945	0.0842
	-0.22341	4.21593	0.57601
	-0.22355	5.73659	0.65665
	-0.2236	2.33908	0.00384
	-0.22528	3.77461	0.17341
	-0.22645	6.84158	0.0932
	-0.22658	5.3191	0.099
	-0.22841	4.0556	0.40193
	-0.22859	5.63457	0.26808
	-0.22872	1.47937	0.23041
	-0.2292	3.92718	0.1224
	-0.22941	3.66726	0.0504
	-0.22949	1.90374	0.55021
	-0.22975	4.95634	0.26808
	-0.22977	1.18015	0.39169
	-0.22995	3.96906	0.13057
	-0.22998	2.12901	0.19301
	-0.23053	2.09153	0.16657
	-0.23088	4.54329	0.00576
	-0.2309	7.32187	0.25521
	-0.23112	5.1085	0.19585
	-0.23115	2.59798	0.0518
	-0.2313	10.3255	0.19161
	-0.23143	2.49791	0.11136
	-0.23158	6.73664	1.01321
	-0.23245	6.61076	0.14737
	-0.23326	0.40363	0.01536
	-0.2334	2.44958	0.06144
	-0.23372	4.78599	0.118
	-0.23384	4.16434	0.13633
	-0.23391	3.15023	0.14113
	-0.23393	2.46717	0.0624
	-0.23409	4.51334	0.26721
	-0.23426	4.07193	0.0294
	-0.2345	2.64974	0.0592
	-0.2345	3.83072	0.074
	-0.23451	3.00528	0.0096
	-0.23459	6.6155	0.04416
	-0.23471	9.49361	0.83201
	-0.23518	2.96402	0.12
	-0.23598	6.75284	0.28381
	-0.23664	2.9833	0.0394
	-0.23679	4.07825	0.02256
	-0.23682	4.4208	0.25601
	-0.23692	6.54959	0.0844
	-0.23705	0.77884	0.20921
	-0.23716	5.59968	0.0566
	-0.23781	1.56516	0.0234
	-0.23807	-0.14032	0.31001
	-0.23854	4.41443	0.43265
	-0.23909	3.38059	0.26369
	-0.23978	4.03253	0.14017
	-0.23985	1.77467	0.33261
	-0.2405	2.87949	0.13057
	-0.24074	11.7806	0.14241
	-0.24235	2.2113	0.07248
	-0.24239	5.93556	0.26808
	-0.24443	10.9789	0.17901
	-0.24456	3.32302	0.0574
	-0.24501	3.01893	0.25537
	-0.24548	2.78408	0.26808
	-0.24645	3.74287	0.34305
	-0.24744	8.11271	0.94561
	-0.2476	1.73062	0.21633
	-0.24838	8.79971	0.45697
	-0.2488	0.56279	0.02544
	-0.2496	2.09784	0.10176
	-0.25007	5.53248	0.78209
	-0.25014	5.1365	0.24961
	-0.25032	8.70984	0.1152
	-0.25082	2.78546	0.1248
	-0.25122	10.2885	1.74422
	-0.25144	3.70634	0.012
	-0.25156	2.87159	0.23041
	-0.25173	3.16029	0.38929
	-0.25184	3.61159	0.09504
	-0.25386	4.1861	0.75649
	-0.25391	1.45367	0.28661
	-0.25427	3.07633	0.1072
	-0.25435	7.17754	0.13721
	-0.25472	9.05116	0.26321
	-0.25561	5.46004	0.0512
	-0.25585	6.55141	0.42113
	-0.25588	1.53446	0.25729
	-0.25592	3.77712	0.13501
	-0.25603	6.30315	0.07968
	-0.25632	1.05898	0.34561
	-0.25674	0.48968	0.16201
	-0.25728	2.5246	0.0568
	-0.25751	5.13244	0.0278
	-0.25759	1.50784	0.35457
	-0.25764	2.90787	0.0702
	-0.25851	2.71371	0.13729
	-0.25863	2.00534	0.33441
	-0.25881	10.8361	0.29721
	-0.25923	6.39695	0.0576
	-0.25924	0.97835	0.0798
	-0.25969	5.28565	0.48001
	-0.26016	1.56694	0.16129
	-0.26057	3.88761	0.26808
	-0.26081	7.30505	0.21521
	-0.26085	3.92921	0.02976
	-0.2609	5.53776	0.26808
	-0.26099	3.81918	0.10368
	-0.26121	3.63755	0.1032
	-0.26145	2.19378	0.26808
	-0.26203	4.94309	0.09168
	-0.26234	2.07168	0.09936
	-0.2632	6.50646	0.50641
	-0.26332	10.3473	0.15761
	-0.26388	3.73149	0.26808
	-0.26399	5.81558	0.16321
	-0.26447	1.22805	0.28673
	-0.26453	7.37236	0.0484
	-0.26676	7.30595	0.07872
	-0.26786	2.55502	0.16321
	-0.26808	4.49569	0.14421
	-0.26826	4.66191	0.028
	-0.26867	3.62173	0.1104
	-0.26917	4.40991	0.72833
	-0.27017	12.8302	0.49409
	-0.27029	0.60633	0.0728
	-0.27032	2.49405	0.42241
	-0.27047	1.74184	0.14785
	-0.27063	1.58653	0.0612
	-0.27078	6.75627	0.0478
	-0.27117	7.22783	0.03648
	-0.27163	2.47376	0.17681
	-0.27319	1.03822	0.0384
	-0.27377	7.83692	0.53633
	-0.27451	5.76284	0.54017
	-0.27512	0.47447	0.02688
	-0.27517	1.99056	0.0872
	-0.27523	1.22483	0.076
	-0.27552	1.15141	0.0856
	-0.27703	0.64769	0.0496
	-0.27788	3.41551	0.50049
	-0.27808	3.29374	0.39553
	-0.27882	3.44516	0.0272
	-0.279	2.60744	0.0806
	-0.27915	3.97215	0.06545
	-0.27944	2.5445	0.0814
	-0.27953	6.55365	0.20421
	-0.28033	4.30725	0.25217
	-0.28196	2.77801	0.042
	-0.28206	2.68741	0.19401
	-0.28308	3.03142	0.0084
	-0.28367	1.00021	0.16181
	-0.28392	4.68876	0.55041
	-0.28402	3.15756	0.26808
	-0.28519	1.17537	0.27521
	-0.2853	10.6702	0.59921
	-0.28565	3.6916	0.15553
	-0.28594	8.28658	0.19457
	-0.2876	1.05643	0.13105
	-0.28765	3.40158	0.1056
	-0.28867	7.24301	0.0778
	-0.28936	4.45448	0.27793
	-0.28979	5.63121	0.0096
	-0.29012	1.75077	0.11392
	-0.29026	11.7003	0.13441
	-0.29027	5.56496	0.55169
	-0.29065	5.91025	0.98562
	-0.29085	6.9786	0.20641
	-0.29152	4.74151	0.35713
	-0.29278	1.48556	0.04032
	-0.2935	4.63358	0.22657
	-0.2936	1.49029	0.1288
	-0.29514	0.45127	0.00192
	-0.2959	2.82517	0.23425
	-0.29664	5.04176	0.31617
	-0.29705	4.36209	0.02112
	-0.29803	1.94947	0.01104
	-0.29851	3.67578	0.15649
	-0.29903	4.50617	0.39681
	-0.29924	4.2292	0.18901
	-0.30003	1.48	0.47425
	-0.30005	4.17108	0.11424
	-0.30037	4.39934	0.26808
	-0.30079	2.15125	0.06545
	-0.30133	6.94719	0.42361
	-0.30191	5.87529	0.44161
	-0.30229	3.47566	0.26808
	-0.30338	6.49798	0.37561
	-0.30393	4.65384	0.02688
	-0.30475	6.81024	0.15101
	-0.30484	3.09246	0.0216
	-0.30551	4.14559	0.33793
	-0.3063	9.4587	0.17089
	-0.30649	3.78462	0.17961
	-0.30695	4.70234	0.26808
	-0.30707	1.04585	0.26808
	-0.30832	4.78852	1.07649
	-0.30886	7.3517	0.0346
	-0.31176	5.27708	0.0924
	-0.31231	3.18507	0.39553
	-0.31392	1.68583	0.10176
	-0.31412	3.69768	0.0768
	-0.31443	1.26692	0.1066
	-0.31447	8.99286	0.55937
	-0.31482	5.69275	0.07488
	-0.31552	1.07042	0.35905
	-0.31598	2.23373	0.11184
	-0.31676	5.75305	0.13281
	-0.31725	2.12601	0.14449
	-0.31758	1.88017	0.14601
	-0.31799	1.93217	0.0832
	-0.31904	3.4209	0.20545
	-0.3197	7.28313	0.18961
	-0.32047	5.55702	0.34945
	-0.32066	9.11502	0.0608
	-0.32125	0.88601	0.51329
	-0.32145	2.11955	0.00768
	-0.32249	1.78499	0.128
	-0.32307	8.07323	0.38145
	-0.32357	5.03831	0.42369
	-0.32368	2.9599	0.26808
	-0.32383	4.52092	0.29313
	-0.32615	0.9135	0.0972
	-0.32617	2.16516	0.0702
	-0.3262	4.37222	0.77185
	-0.32623	11.0896	0.36737
	-0.32624	2.51642	0.20741
	-0.32643	5.63517	0.11136
	-0.32751	7.59163	0.31345
	-0.32818	2.74616	0.01488
	-0.32834	9.5079	0.46593
	-0.3284	12.3504	0.14081
	-0.32848	1.5671	0.11136
	-0.32923	2.62351	0.07104
	-0.32928	4.79277	0.36993
	-0.32965	1.01165	0.13201
	-0.32976	4.20233	0.38421
	-0.33026	11.5092	0.38529
	-0.33147	7.43909	0.27341
	-0.33167	4.07348	0.24577
	-0.33167	7.44011	0.36609
	-0.33275	2.46753	0.26808
	-0.33371	4.63322	0.27601
	-0.33418	1.51133	0.18817
	-0.33424	6.99403	0.26808
	-0.33452	1.24216	0.55937
	-0.33452	4.94628	0.48513
	-0.33464	1.99867	0.01344
	-0.33529	3.0006	0.26808
	-0.33547	6.15464	0.14921
	-0.33561	4.42839	0.20785
	-0.33581	5.3127	0.00384
	-0.33695	1.6385	0.02448
	-0.33888	3.83663	0.051
	-0.33994	0.12755	0.27561
	-0.3406	6.29135	0.26808
	-0.34136	3.92589	0.34561
	-0.34184	2.35508	0.19713
	-0.34229	6.41863	0.26621
	-0.34251	3.45398	0.36865
	-0.34272	2.73457	0.043
	-0.34339	7.49335	0.068
	-0.34352	10.4332	0.27905
	-0.34366	6.47207	0.36225
	-0.34374	3.61912	0.1218
	-0.3438	3.12765	0.0402
	-0.34453	1.39877	0.32001
	-0.34477	1.01513	0.52225
	-0.34616	5.637	0.67841
	-0.34749	0.31099	0.51441
	-0.35084	7.34077	0.19681
	-0.35104	2.33962	0.26241
	-0.35142	10.9795	0.47941
	-0.35208	5.11431	0.19441
	-0.35274	4.15133	0.30337
	-0.35313	1.0098	0.26808
	-0.35349	5.47477	0.26808
	-0.35382	2.53944	0.15041
	-0.35425	6.09003	0.00576
	-0.35431	1.65785	0.20689
	-0.35517	4.36628	0.27521
	-0.35544	7.94815	0.18577
	-0.35607	4.44797	0.26808
	-0.35655	1.33	0.15873
	-0.3598	3.64487	0.15321
	-0.35987	3.30176	0.21121
	-0.36015	4.07357	0.048
	-0.36038	5.5741	0.54785
	-0.36066	3.69909	0.057
	-0.36287	9.21623	0.70849
	-0.36324	1.06425	0.78561
	-0.36458	0.99882	0.0516
	-0.36462	2.08593	0.46081
	-0.36473	0.29277	0.19781
	-0.36511	3.21112	0.0572
	-0.3662	1.10048	0.15841
	-0.36683	4.61674	0.31873
	-0.36692	3.20493	0.06545
	-0.36837	4.13067	0.26808
	-0.36894	4.30296	0.41089
	-0.37145	10.0222	0.15001
	-0.37168	1.27239	0.47873
	-0.37239	8.73121	0.69361
	-0.37246	3.86599	0.17421
	-0.3726	3.58726	0.22181
	-0.37287	4.36621	0.13761
	-0.37346	5.62762	0.12096
	-0.37365	11.6942	0.0948
	-0.37434	4.65126	0.13057
	-0.37491	1.31726	0.20021
	-0.37543	6.0566	0.0558
	-0.37711	4.66307	0.1024
	-0.37872	3.82309	0.26305
	-0.37943	5.11134	0.06545
	-0.3796	3.07184	0.1184
	-0.38094	4.30993	0.26808
	-0.38125	11.5855	0.21641
	-0.38224	1.61186	0.24065
	-0.3828	0.52839	0.27777
	-0.3829	4.90203	0.32897
	-0.38332	3.4951	0.10176
	-0.38356	2.00009	0.30081
	-0.38377	3.41364	0.99585
	-0.38388	2.03601	0.31601
	-0.38479	2.00726	0.0896
	-0.38494	0.95904	0.27481
	-0.38576	4.2965	0.46337
	-0.38591	12.2575	0.78849
	-0.38658	4.51641	0.05424
	-0.3866	4.33697	0.19489
	-0.38669	7.28273	0.37873
	-0.38888	4.71381	0.0192
	-0.3898	3.45386	0.01824
	-0.39049	6.41543	0.44737
	-0.3907	3.67725	0.26808
	-0.39163	2.6173	0.39425
	-0.39313	9.25279	0.11136
	-0.39358	6.77039	0.1088
	-0.39572	4.86723	0.03984
	-0.39702	0.65311	0.06528
	-0.39785	1.08659	0.12288
	-0.39846	4.41362	0.00768
	-0.39889	3.01678	2.04381
	-0.39949	1.5102	0.31617
	-0.4003	4.61436	0.59265
	-0.40095	1.41497	0.00912
	-0.4026	2.81805	0.16561
	-0.40377	1.49903	0.09408
	-0.40517	0.73579	0.106
	-0.40626	5.48259	0.15261
	-0.40744	4.68991	0.23233
	-0.40757	4.13805	0.24961
	-0.40774	2.95363	0.08832
	-0.40775	1.33667	0.28821
	-0.40779	5.61401	0.09024
	-0.40823	4.70002	0.51073
	-0.40912	2.32865	0.19841
	-0.41008	6.34635	0.0608
	-0.41049	0.60523	0.00192
	-0.41133	1.99994	0.20545
	-0.41237	5.21639	0.26808
	-0.41249	1.79395	0.20353
	-0.41319	3.78857	0.65793
	-0.41334	1.6622	0.40449
	-0.41351	3.0931	0.12816
	-0.41352	0.60116	0.0576
	-0.41421	3.16519	0.35501
	-0.41454	2.73425	0.44929
	-0.41465	2.51867	0.17141
	-0.41512	3.18954	0.12624
	-0.41512	3.67944	0.09984
	-0.41516	4.02001	0.073
	-0.4162	2.45205	0.30337
	-0.41705	7.75527	0.13489
	-0.41878	6.29945	0.23281
	-0.41901	8.17281	0.19393
	-0.4192	1.93075	0.1248
	-0.41947	0.39414	0.16581
	-0.41964	5.74067	0.0606
	-0.42029	2.64934	0.52561
	-0.42048	0.62059	0.0844
	-0.42141	5.04973	0.49409
	-0.42195	4.89542	0.03888
	-0.42305	1.32214	0.15281
	-0.42406	4.95022	0.0216
	-0.42454	6.81758	0.01344
	-0.42638	4.78865	0.55425
	-0.42666	1.21862	0.26808
	-0.42666	1.23034	0.04464
	-0.42674	10.2698	0.16941
	-0.42738	2.18127	0.25217
	-0.4278	5.66959	0.14121
	-0.43053	1.8363	0.0556
	-0.43358	3.42203	0.47233
	-0.43378	7.03665	0.30461
	-0.43384	3.41074	0.26808
	-0.43393	1.57221	0.15581
	-0.43407	7.22685	0.15421
	-0.43543	5.61116	0.32065
	-0.43626	8.50576	0.56705
	-0.43648	6.42475	0.03072
	-0.43707	2.66105	0.0736
	-0.43843	0.98462	0.0352
	-0.4387	7.97765	1.02529
	-0.43939	8.41739	0.61441
	-0.43992	5.25958	0.25781
	-0.44073	0.99488	0.46705
	-0.44104	3.73302	0.0224
	-0.44113	7.23589	0.30041
	-0.4416	2.11553	0.26701
	-0.44181	1.68161	0.048
	-0.44209	3.42341	0.42401
	-0.44265	1.0135	0.35841
	-0.44266	3.40444	0.81321
	-0.44305	3.01264	0.91009
	-0.44368	3.80238	0.07104
	-0.44387	7.34692	0.034
	-0.44411	3.56396	0.26808
	-0.44586	2.11239	0.02688
	-0.44697	5.90376	0.0494
	-0.44706	3.89603	0.06545
	-0.44796	7.17911	0.55201
	-0.44865	1.52294	0.20353
	-0.44878	1.78781	0.65153
	-0.44932	4.88968	0.25345
	-0.45106	0.78738	0.71041
	-0.45127	1.42751	0.45697
	-0.45143	7.1444	0.11904
	-0.45177	1.13033	0.14593
	-0.45248	1.74922	0.30145
	-0.45265	2.13058	0.26808
	-0.45268	1.04393	0.14481
	-0.45368	1.43119	0.28021
	-0.45415	2.47442	0.80001
	-0.4563	1.31019	0.10128
	-0.45764	3.52963	0.06545
	-0.45788	1.78274	0.15121
	-0.46138	1.6742	0.59393
	-0.46325	1.54795	0.15361
	-0.46437	2.10156	0.06545
	-0.46471	2.94537	0.12096
	-0.4665	0.93813	0.53249
	-0.46692	5.12771	0.04224
	-0.46753	2.72563	0.07488
	-0.46829	9.0155	0.76001
	-0.46848	1.37537	0.34721
	-0.46866	7.57837	0.0352
	-0.46869	2.45135	0.05808
	-0.46936	1.97962	0.0614
	-0.46954	2.23727	0.16705
	-0.46974	1.02516	0.10496
	-0.47045	3.8227	0.00576
	-0.47114	2.7968	0.43137
	-0.47157	5.25548	0.06545
	-0.47175	2.10735	0.19201
	-0.47217	4.02045	0.19521
	-0.47234	3.79073	0.14401
	-0.47309	7.52975	0.119
	-0.47494	0.84029	0.13249
	-0.47501	4.3273	0.05376
	-0.47526	3.0562	0.19585
	-0.47582	3.93118	0.31201
	-0.47711	6.112	0.00384
	-0.4781	5.27482	0.15501
	-0.47825	2.51439	0.26808
	-0.47828	5.8812	0.28929
	-0.4802	2.4633	0.31761
	-0.48443	7.85733	0.13421
	-0.48715	9.80888	0.34881
	-0.48721	6.59753	0.0952
	-0.48864	0.94302	0.40721
	-0.49093	6.77344	0.0844
	-0.4912	2.45446	0.29185
	-0.49192	6.28851	0.18141
	-0.49247	12.2665	0.73473
	-0.49427	7.52937	0.24433
	-0.49476	1.56289	0.18305
	-0.49516	8.71172	0.43521
	-0.49581	7.03189	0.13825
	-0.49731	1.51016	0.01344
	-0.49994	9.30339	0.42741
	-0.50001	5.29876	0.59601
	-0.50057	3.7076	0.30081
	-0.50121	1.01713	0.14641
	-0.50337	7.61977	0.0448
	-0.50362	6.86277	0.23441
	-0.50435	3.62384	0.13001
	-0.50457	5.71636	0.12576
	-0.50621	5.98694	0.0458
	-0.5063	7.03168	0.13361
	-0.5077	2.10007	0.06545
	-0.50813	0.83274	0.11952
	-0.51026	-0.0127	0.18621
	-0.51047	4.57872	0.048
	-0.51113	0.37928	0.0522
	-0.51152	3.3504	0.0674
	-0.51178	8.44027	0.20121
	-0.51246	0.59453	0.0204
	-0.51279	1.73674	0.26808
	-0.51348	3.92851	0.62849
	-0.5135	11.8791	2.19281
	-0.51465	4.81668	0.01344
	-0.5157	3.17086	0.26808
	-0.51611	6.51595	0.14241
	-0.51631	3.20724	0.11328
	-0.5164	3.12803	0.089
	-0.51693	0.87038	0.26808
	-0.51726	5.65092	0.25345
	-0.51789	1.9343	0.0876
	-0.51792	2.68045	0.27457
	-0.51838	2.95317	0.42753
	-0.51877	1.58715	0.045
	-0.52026	5.15245	0.52225
	-0.52062	3.29592	0.85121
	-0.52113	5.25183	0.0326
	-0.52178	3.01082	0.012
	-0.52213	0.78574	0.33409
	-0.52541	5.65838	0.28225
	-0.52684	3.16581	0.06912
	-0.52694	0.95235	0.22801
	-0.52882	6.50946	0.14901
	-0.53083	4.2928	0.04608
	-0.53183	2.26761	0.31361
	-0.53189	4.22751	0.21781
	-0.53268	7.71079	0.0472
	-0.53376	2.77263	0.15221
	-0.53497	0.79579	0.05184
	-0.53968	2.89069	0.06096
	-0.54088	2.94728	0.17089
	-0.54162	5.88308	0.57581
	-0.54213	5.52287	0.50461
	-0.54225	4.6273	0.28417
	-0.54384	8.29082	0.23821
	-0.54407	1.34509	0.03456
	-0.54502	7.87363	0.06528
	-0.54616	1.78677	0.00192
	-0.54679	2.21542	0.03072
	-0.54736	2.12887	0.44673
	-0.54781	5.04227	0.11136
	-0.54824	3.69362	0.54529
	-0.54829	6.90093	0.14545
	-0.54866	5.63282	0.0482
	-0.54926	3.61819	0.0096
	-0.55073	5.1528	0.21261
	-0.55133	0.883	0.06336
	-0.55183	1.66271	0.0128
	-0.5519	7.51641	0.1272
	-0.55224	0.75765	0.02496
	-0.55303	3.38737	0.06545
	-0.55334	6.46985	0.053
	-0.55348	7.74844	0.28801
	-0.55353	6.64683	0.14761
	-0.55361	4.3908	0.02304
	-0.55423	7.03752	0.41089
	-0.55528	1.79208	0.0742
	-0.55581	7.29607	0.37681
	-0.5563	6.69273	0.49921
	-0.55631	2.9997	0.52001
	-0.55636	6.6459	0.23801
	-0.55681	1.00572	0.00768
	-0.55681	3.45242	0.00384
	-0.56181	2.40012	0.01344
	-0.56193	2.26147	0.06528
	-0.56286	5.94944	0.26808
	-0.56293	1.94628	0.12864
	-0.56428	6.82651	0.59137
	-0.56571	4.29287	0.01632
	-0.56587	1.79	0.18049
	-0.56704	5.65023	0.81841
	-0.56841	1.98352	0.53889
	-0.56986	6.82047	0.08928
	-0.5725	1.19662	0.33661
	-0.57347	4.40335	0.15105
	-0.57437	2.6914	0.34561
	-0.57451	3.53789	0.65089
	-0.57497	4.72202	0.17329
	-0.57528	10.5868	1.16225
	-0.57542	1.32268	0.0934
	-0.57602	4.97796	0.01248
	-0.57761	4.21063	0.26808
	-0.57828	2.35525	0.49921
	-0.57843	8.08364	0.54145
	-0.57861	3.31783	0.27361
	-0.57865	1.00791	0.01056
	-0.58108	1.74001	0.16513
	-0.58152	5.49514	0.13825
	-0.58207	3.01741	0.41217
	-0.58369	4.55778	0.16849
	-0.58402	1.85652	0.33441
	-0.58434	9.40894	0.58061
	-0.58483	6.60146	0.35101
	-0.58514	2.89649	0.0864
	-0.58571	7.91901	0.34561
	-0.58583	2.03028	0.0768
	-0.58682	2.08232	0.16921
	-0.58686	2.93057	0.22657
	-0.5885	3.33501	0.18241
	-0.58853	3.9012	0.36609
	-0.59022	4.47485	0.26808
	-0.59162	1.16806	0.01776
	-0.5919	7.70272	1.31382
	-0.59197	1.74191	0.43009
	-0.59208	7.00541	0.20545
	-0.59265	2.95479	0.074
	-0.59287	3.63417	0.26808
	-0.59292	4.1372	0.28545
	-0.59494	5.62829	0.30817
	-0.59524	2.42492	0.23021
	-0.59533	2.07528	0.23809
	-0.59554	1.60268	0.06048
	-0.59681	6.61882	0.38321
	-0.59698	1.91449	0.07296
	-0.59724	3.52746	0.01392
	-0.59773	11.5252	0.30341
	-0.59815	4.42759	0.53921
	-0.59833	10.4354	0.68481
	-0.59872	6.41084	0.0594
	-0.59875	2.41176	0.38301
	-0.60085	3.2845	0.04992
	-0.60096	1.7416	0.10752
	-0.60099	6.4257	0.29721
	-0.60118	1.80354	0.07104
	-0.60241	0.90847	0.0928
	-0.60289	3.04041	0.0512
	-0.6031	1.92562	0.18141
	-0.60447	6.11828	0.47617
	-0.60514	3.20119	0.75649
	-0.60516	2.0685	0.61313
	-0.60554	7.94362	0.36865
	-0.60577	1.77684	0.71297
	-0.60628	3.76958	0.24541
	-0.60652	2.39262	0.08208
	-0.60699	2.42523	0.08256
	-0.60795	2.03325	0.42961
	-0.60855	5.97753	0.40961
	-0.60859	2.46	0.36993
	-0.60866	1.77697	0.35969
	-0.61003	8.17464	0.31281
	-0.61034	4.21011	0.0384
	-0.61078	7.85768	0.00020002
	-0.61154	4.47169	0.23617
	-0.61422	3.15229	0.86657
	-0.61494	5.60621	0.47489
	-0.61559	3.96634	0.26808
	-0.61808	5.07672	0.34689
	-0.61855	7.35879	0.27641
	-0.61856	5.31337	0.26808
	-0.61864	4.87827	0.17661
	-0.61903	3.66375	0.34305
	-0.61949	5.88625	0.05568
	-0.62043	8.76684	0.0808
	-0.62075	1.70278	0.06545
	-0.62121	7.39252	0.17137
	-0.62324	4.69102	0.61825
	-0.62595	1.66723	0.18881
	-0.62613	2.31115	0.06912
	-0.62677	6.2944	0.18193
	-0.62754	2.30564	0.49153
	-0.62848	4.31129	0.00192
	-0.62927	0.9574	0.26808
	-0.62929	3.34593	0.104
	-0.6293	3.52046	0.02112
	-0.62961	7.68194	0.31041
	-0.63064	5.54111	0.0282
	-0.63114	7.76458	0.0234
	-0.63272	6.06329	0.47521
	-0.63471	3.84292	0.37505
	-0.63538	1.32082	0.02784
	-0.63608	3.69401	0.0636
	-0.63655	1.24401	0.40921
	-0.63674	7.28303	0.41681
	-0.63744	3.6192	0.17361
	-0.63799	0.93695	0.02736
	-0.63865	3.91581	0.1086
	-0.63872	8.54753	0.28321
	-0.6389	6.06288	1.04121
	-0.63979	5.43705	0.10944
	-0.63983	5.27236	0.1228
	-0.64014	3.72879	0.05184
	-0.64014	1.91399	0.06545
	-0.64089	3.70639	0.93281
	-0.64236	3.15632	0.60417
	-0.64309	3.3958	0.25729
	-0.64383	3.51953	0.0494
	-0.64483	3.29182	0.0672
	-0.64694	4.61812	0.24421
	-0.64906	1.44173	0.06545
	-0.65164	5.0379	0.0886
	-0.65315	3.32948	0.07872
	-0.65526	3.14378	0.14721
	-0.65532	6.45755	0.51121
	-0.65578	0.41463	0.0272
	-0.6561	5.93131	0.54657
	-0.65641	3.17433	0.0972
	-0.6567	7.47345	0.13537
	-0.65884	1.80026	0.042
	-0.65912	3.36953	0.68609
	-0.65933	4.1278	0.19841
	-0.66107	2.96349	0.1088
	-0.66128	0.67121	0.35089
	-0.66159	1.17719	0.00864
	-0.66165	3.02087	0.13057
	-0.66173	3.72244	0.22465
	-0.66222	0.93922	0.27781
	-0.66247	4.56337	0.26808
	-0.66331	6.81863	0.0704
	-0.66333	7.31957	0.0726
	-0.66349	1.35945	0.1152
	-0.66455	2.38291	0.37461
	-0.66548	5.16026	0.78641
	-0.66558	0.49308	0.26861
	-0.66573	2.16284	0.24961
	-0.66626	1.83322	0.0768
	-0.66713	5.34648	0.53121
	-0.66755	3.45906	0.31105
	-0.66774	6.12755	1.1725
	-0.66898	4.16583	0.74101
	-0.67189	3.69192	0.21541
	-0.67215	5.84321	0.23381
	-0.67322	1.46374	0.23713
	-0.67357	4.63799	0.01728
	-0.67505	7.46804	0.0596
	-0.67947	0.81504	0.05328
	-0.68061	8.00062	0.17021
	-0.6816	5.01021	0.03264
	-0.68181	1.97816	0.18241
	-0.68245	4.86804	0.15361
	-0.68493	4.32186	0.26808
	-0.68557	2.72973	0.34945
	-0.68581	1.24467	0.97153
	-0.68624	4.18168	0.0806
	-0.68648	3.23391	0.61101
	-0.68809	4.80297	0.24769
	-0.68937	1.77421	0.09168
	-0.6896	2.52665	0.17089
	-0.69015	5.32466	0.43009
	-0.69186	2.01347	0.1086
	-0.69201	2.12831	0.09504
	-0.69299	2.92701	0.03312
	-0.69441	5.85537	0.37041
	-0.69654	2.09871	0.21341
	-0.69668	5.22077	0.34321
	-0.69723	5.53814	0.0576
	-0.69828	2.74955	0.49537
	-0.69833	3.46276	0.0576
	-0.69979	2.47534	0.32769
	-0.70036	1.82044	0.25601
	-0.70075	4.03933	0.22961
	-0.701	6.08671	0.19521
	-0.70111	4.21421	0.69505
	-0.702	2.49892	0.33061
	-0.70259	3.01634	0.096
	-0.70296	7.50211	0.0674
	-0.70326	2.28741	0.04224
	-0.70399	6.87277	0.30441
	-0.70517	3.4159	0.0992
	-0.70572	6.78639	0.09216
	-0.70647	1.1319	0.26808
	-0.70781	5.50864	0.29185
	-0.70822	5.83281	0.04608
	-0.70842	7.29732	0.0238
	-0.71063	9.50581	0.34945
	-0.71131	6.65919	0.054
	-0.71459	1.62444	0.0546
	-0.71459	1.65142	0.06432
	-0.71471	6.07376	0.21181
	-0.71787	1.61158	0.08592
	-0.71892	0.68909	0.13921
	-0.71901	4.65376	0.55761
	-0.72033	1.41138	0.16465
	-0.72201	2.60289	0.12576
	-0.72259	0.69528	0.01728
	-0.72346	5.80376	0.48385
	-0.72616	8.25648	0.10944
	-0.72639	8.42113	0.94161
	-0.72663	11.6953	0.54017
	-0.72716	5.24161	0.1256
	-0.72719	7.36758	0.00020002
	-0.72905	6.46692	0.03
	-0.72976	1.34161	0.0854
	-0.72997	7.4785	0.92801
	-0.73004	0.21847	0.0902
	-0.73015	0.68656	0.0228
	-0.73064	2.91642	0.01632
	-0.73143	1.73897	0.22261
	-0.73184	0.65998	0.64385
	-0.73205	6.4729	0.00576
	-0.73233	1.40204	0.00912
	-0.73274	7.23785	0.13861
	-0.73409	1.3865	0.19489
	-0.73421	5.22305	0.18321
	-0.73631	1.53321	0.21321
	-0.73633	3.76287	0.26808
	-0.73661	2.83317	0.0636
	-0.7368	7.00699	0.32061
	-0.73802	5.25437	0.37377
	-0.74094	2.42672	0.26808
	-0.74243	5.00298	0.16841
	-0.74308	1.80948	0.23953
	-0.74431	7.1765	0.0382
	-0.74482	6.25102	0.14101
	-0.74497	5.12042	0.68561
	-0.74499	1.70529	0.61185
	-0.74562	1.75497	0.17081
	-0.74636	3.31484	0.41361
	-0.74666	3.09238	0.076
	-0.74791	3.26684	0.0102
	-0.74845	1.01884	0.14081
	-0.74895	2.80661	0.46849
	-0.74977	1.83898	0.13981
	-0.75124	4.96486	0.21505
	-0.75261	1.22951	0.42401
	-0.75379	10.1965	0.50945
	-0.75397	1.93558	0.20481
	-0.75628	0.581	0.34433
	-0.75712	0.70163	0.06545
	-0.75838	6.09992	0.0628
	-0.75868	3.65817	0.27841
	-0.75967	4.12359	0.27697
	-0.76062	6.63143	0.30081
	-0.76074	9.72218	0.58481
	-0.76216	2.14508	0.32001
	-0.76248	0.77546	0.14181
	-0.76298	3.91716	0.11328
	-0.76346	3.22925	0.26808
	-0.76568	4.29006	0.12672
	-0.76619	3.06015	0.26808
	-0.76677	3.20059	0.052
	-0.76689	5.87895	0.25921
	-0.76709	4.09546	0.64769
	-0.76966	7.98882	0.0304
	-0.77044	8.8442	1.24417
	-0.77337	2.29249	0.0806
	-0.77588	2.05507	0.17601
	-0.78181	4.21556	0.37505
	-0.78663	2.94106	0.23361
	-0.7873	3.1869	0.00020002
	-0.78735	6.49214	0.26808
	-0.78737	1.59552	0.16261
	-0.78771	6.11477	0.27201
	-0.78879	6.39698	0.14561
	-0.78915	1.72401	0.06545
	-0.78982	6.33168	0.0196
	-0.79165	3.29376	0.41321
	-0.7922	2.53042	0.14257
	-0.79398	4.09862	0.90401
	-0.79577	2.03266	0.1248
	-0.79907	2.91936	0.27505
	-0.80012	1.03435	0.06545
	-0.80323	1.43726	0.46465
	-0.80413	6.92926	0.15681
	-0.8055	3.59642	0.56961
	-0.80644	4.81394	0.32129
	-0.80655	3.08766	0.16897
	-0.80847	10.2855	0.32641
	-0.80893	9.19022	0.46161
	-0.80902	3.48232	0.32001
	-0.80976	2.98972	0.07552
	-0.80981	4.4725	0.15361
	-0.81007	0.87282	0.21541
	-0.8118	0.63516	0.13501
	-0.81195	7.56681	0.23901
	-0.81284	8.30812	0.48385
	-0.81313	3.11097	0.04416
	-0.81339	9.16645	0.36641
	-0.81366	2.76905	0.01008
	-0.81473	3.7539	0.0334
	-0.81481	1.49317	0.58241
	-0.81728	3.54128	0.0676
	-0.81892	0.8007	0.42241
	-0.81932	5.21627	0.01008
	-0.82124	8.40838	0.23961
	-0.82132	7.61259	0.16401
	-0.82178	2.04268	0.0624
	-0.82178	6.86046	0.20461
	-0.82313	3.59495	0.94209
	-0.82367	4.37131	0.04032
	-0.82424	10.6303	0.64385
	-0.82433	5.35739	0.1026
	-0.82521	1.52703	0.40561
	-0.82537	2.71821	0.0506
	-0.8254	1.69054	0.93121
	-0.82733	7.22829	0.02688
	-0.82835	2.95889	0.34701
	-0.82882	3.25202	0.26808
	-0.83141	1.58384	0.65761
	-0.83171	4.22562	0.53781
	-0.83242	3.33786	0.00192
	-0.83482	6.95038	0.14321
	-0.83537	3.51573	0.25681
	-0.839	5.6298	0.23061
	-0.83968	3.35373	0.15553
	-0.84272	3.71107	0.26625
	-0.843	4.96087	0.069
	-0.84396	2.91507	0.081
	-0.84673	8.33044	0.000800068
	-0.84692	4.64934	0.09072
	-0.84896	1.38598	0.1248
	-0.84999	2.66652	0.26113
	-0.85061	7.09425	0.00020002
	-0.85133	1.07848	0.06336
	-0.85188	5.99066	0.12672
	-0.85219	10.5801	0.42641
	-0.85332	9.60375	0.25089
	-0.85407	7.71326	0.0864
	-0.85612	2.61203	0.29841
	-0.85793	7.08985	0.46641
	-0.85818	6.37894	0.51457
	-0.85912	1.69174	0.90641
	-0.85997	11.8206	0.34689
	-0.86058	10.507	0.34721
	-0.86224	4.16931	0.1288
	-0.86312	5.62587	1.05281
	-0.86322	1.21871	0.05568
	-0.86454	5.41723	0.34753
	-0.8677	4.21073	0.27921
	-0.87077	7.45043	0.0252
	-0.87125	3.4199	0.0866
	-0.87128	1.7347	0.26808
	-0.87142	6.40249	0.32581
	-0.87181	4.34304	0.09024
	-0.873	5.42545	0.28461
	-0.87347	1.30199	0.62977
	-0.87446	6.36898	1.51682
	-0.87502	3.03058	0.06545
	-0.87603	4.51422	0.0768
	-0.87649	2.27799	0.40081
	-0.87752	3.49476	0.06528
	-0.87973	3.301	0.0266
	-0.88059	4.70974	0.26808
	-0.89014	7.28049	0.22741
	-0.89168	4.74343	0.1018
	-0.89271	0.70817	0.21313
	-0.89352	2.43219	0.26808
	-0.89384	0.3313	0.0892
	-0.89641	2.39504	0.0154
	-0.89748	11.8046	0.45953
	-0.89832	2.20261	0.11136
	-0.90016	2.31189	0.0096
	-0.90308	7.36051	0.1292
	-0.90439	4.16931	0.27025
	-0.90699	9.88622	0.42001
	-0.90702	6.15243	0.0614
	-0.90763	1.95296	0.02592
	-0.90837	3.86036	1.15329
	-0.91048	2.1497	0.25537
	-0.9119	5.02229	0.06545
	-0.91211	1.74922	0.06545
	-0.91308	1.91236	0.24321
	-0.91332	2.9706	0.18681
	-0.9134	1.72238	0.06545
	-0.91564	4.4112	0.01536
	-0.9169	11.0241	0.66001
	-0.91693	3.40802	0.15061
	-0.91956	1.85843	0.39021
	-0.9207	6.18309	0.04608
	-0.92094	1.61967	0.34689
	-0.92095	2.04314	0.07104
	-0.9211	4.34771	0.0938
	-0.92181	2.12704	0.12192
	-0.92808	2.03779	0.53121
	-0.92813	1.32345	0.06545
	-0.92883	7.09253	0.45981
	-0.92885	2.62573	0.0526
	-0.92898	7.815	0.30977
	-0.92967	2.6398	0.0458
	-0.93175	0.78185	0.1018
	-0.93293	7.88958	0.60641
	-0.93411	3.27048	0.0442
	-0.93509	2.36611	0.02352
	-0.93552	5.08933	0.0288
	-0.93837	4.54174	0.0408
	-0.93899	1.01117	0.12048
	-0.93957	5.28347	0.41281
	-0.94155	0.97061	0.46209
	-0.94206	1.45875	0.38145
	-0.94243	2.04677	0.20545
	-0.94269	3.3317	0.70273
	-0.94298	8.22572	0.0332
	-0.94382	7.47615	0.0708
	-0.94491	1.80101	0.17233
	-0.94794	2.0782	0.46701
	-0.94811	2.36984	0.22661
	-0.95022	7.29976	0.0084
	-0.95112	3.10841	0.28881
	-0.9524	2.32881	0.0966
	-0.95479	3.03286	0.20353
	-0.9561	5.64871	0.26081
	-0.95618	1.85984	0.00768
	-0.95622	4.62674	0.02112
	-0.95756	2.78735	0.17809
	-0.95869	0.93911	0.1156
	-0.96168	2.93863	0.0048
	-0.96288	4.91331	0.06545
	-0.964	4.67056	0.0272
	-0.9679	7.86642	0.0334
	-0.96819	1.21418	0.44737
	-0.96888	1.40338	0.048
	-0.97024	1.32443	0.45953
	-0.97052	2.64262	0.19393
	-0.97135	2.16362	0.99201
	-0.97509	1.68868	0.06545
	-0.97547	1.59254	0.33601
	-0.97552	7.92108	0.0296
	-0.97651	1.6854	0.00672
	-0.97808	4.71138	0.10368
	-0.97812	3.65071	0.123
	-0.98139	3.7292	0.02304
	-0.98291	3.232	0.65041
	-0.98345	2.76444	0.39553
	-0.98419	4.77876	0.22581
	-0.98708	4.78734	0.14593
	-0.98801	3.48399	0.14017
	-0.98852	4.61745	0.80641
	-0.98887	3.74748	0.34401
	-0.98942	6.06716	0.14521
	-0.98973	4.36777	0.0928
	-0.99021	6.55923	0.33501
	-0.9915	4.96153	0.0746
	-0.99195	0.70212	0.06144
	-0.99631	1.411	0.0704
	-0.99686	3.70762	0.35401
	-0.99884	1.42053	0.29441
	-0.99887	4.69305	0.39169
	-1.00209	3.30987	0.19585
	-1.00316	5.32258	0.01008
	-1.00502	4.6921	0.55481
	-1.00519	7.72217	0.41941
	-1.00571	6.48919	0.0406
	-1.00886	1.24781	0.23425
	-1.0123	2.37311	0.14209
	-1.01379	3.54595	0.07296
	-1.01408	1.1716	0.08448
	-1.01756	5.17668	0.14593
	-1.01796	3.1412	0.49057
	-1.01933	1.82199	0.06545
	-1.02223	1.17828	0.06545
	-1.02466	5.38966	0.59265
	-1.02524	2.07962	0.0838
	-1.02554	3.23918	0.0336
	-1.03309	2.56748	0.02976
	-1.03487	2.51043	0.32641
	-1.03503	3.36672	0.27649
	-1.03511	1.04249	0.08256
	-1.03665	7.58681	0.1224
	-1.03947	8.47093	0.36737
	-1.04038	5.37813	0.0426
	-1.04096	1.12388	0.0384
	-1.041	3.6004	0.13441
	-1.04425	6.64311	0.48481
	-1.04453	7.24817	0.36681
	-1.0447	7.76064	0.21633
	-1.04484	1.43369	0.14353
	-1.0466	5.77839	0.67761
	-1.04694	0.80644	0.23341
	-1.04738	5.38695	0.23201
	-1.04901	2.69139	0.25473
	-1.04982	4.28734	0.14833
	-1.05014	5.62478	0.00020002
	-1.05043	4.98416	0.33537
	-1.05082	1.66544	0.0102
	-1.05092	4.86499	0.71201
	-1.05268	6.38966	0.1176
	-1.05333	2.99272	0.24065
	-1.0547	4.72978	0.92673
	-1.0547	5.44685	0.18881
	-1.05644	4.09269	1.2685
	-1.05657	7.7054	0.0834
	-1.05673	7.55335	0.038
	-1.05683	3.05629	0.061
	-1.05721	5.70969	0.12864
	-1.05801	3.12959	0.13057
	-1.0593	3.84203	0.30337
	-1.06036	5.513	0.0498
	-1.06208	3.08104	0.0994
	-1.06255	2.36664	0.50561
	-1.06555	6.85999	0.0458
	-1.06646	5.90097	0.32121
	-1.0669	1.91682	0.00576
	-1.06888	2.03427	0.23461
	-1.07019	5.74448	0.0516
	-1.07519	7.61657	0.26941
	-1.07939	3.28714	0.38145
	-1.0814	1.54826	0.1248
	-1.08341	1.95908	0.26241
	-1.08388	7.97839	0.00020002
	-1.08465	2.03377	0.31041
	-1.08626	4.25934	0.54017
	-1.08799	4.56208	0.43393
	-1.08929	6.01977	0.0234
	-1.09024	7.47105	0.21801
	-1.09341	1.61058	0.45505
	-1.09356	0.80623	0.40705
	-1.09387	6.18021	0.89121
	-1.09474	3.31034	0.31873
	-1.09484	1.58237	0.0892
	-1.09546	4.03665	0.049
	-1.09685	1.69126	0.36481
	-1.10232	7.65244	0.0914
	-1.10452	5.54094	0.26481
	-1.10584	4.10717	0.02064
	-1.10808	3.03908	1.01121
	-1.11041	2.50058	0.20141
	-1.1117	4.14972	0.25921
	-1.11246	4.63288	0.32081
	-1.11377	4.58417	0.40661
	-1.11417	2.20889	0.23781
	-1.11435	4.32618	0.0982
	-1.11756	7.66823	0.36737
	-1.11992	4.97192	0.0926
	-1.12103	7.132	0.0308
	-1.12309	2.62207	0.15961
	-1.1237	2.59315	0.28601
	-1.12686	5.92406	0.14785
	-1.12821	3.14846	0.07488
	-1.12887	6.1179	0.025
	-1.12988	1.60684	0.14337
	-1.13019	3.16037	0.0414
	-1.1322	2.4471	0.27393
	-1.13222	1.51444	0.0072
	-1.13237	6.27902	0.08448
	-1.1328	7.01093	0.61953
	-1.13295	4.31292	0.23681
	-1.13308	4.39574	0.06144
	-1.13724	2.45683	0.06545
	-1.13855	2.98792	0.02064
	-1.13954	3.39135	0.23809
	-1.13973	2.04791	0.02208
	-1.14225	0.60785	1.03781
	-1.14299	2.72644	0.0338
	-1.14452	4.61608	0.18121
	-1.14728	3.61782	0.1006
	-1.14793	1.44554	0.18561
	-1.14873	1.37719	0.40833
	-1.15106	7.55625	0.1006
	-1.15168	5.73708	0.67457
	-1.15203	5.26407	0.29461
	-1.15219	4.89212	0.0784
	-1.15452	6.62683	0.18381
	-1.15494	4.85735	0.14661
	-1.15517	2.99194	0.01824
	-1.15773	1.36009	0.0624
	-1.15943	2.52303	0.41021
	-1.16274	5.91636	0.15081
	-1.16307	8.06673	0.77601
	-1.16385	2.93652	0.32741
	-1.16572	3.95398	0.1148
	-1.1669	5.53185	0.05
	-1.16709	0.21945	0.33409
	-1.16789	3.20892	0.0798
	-1.16949	1.70462	0.21361
	-1.17151	0.99036	0.85921
	-1.17165	6.82088	0.16641
	-1.17224	3.92576	0.0552
	-1.17428	6.57637	0.29021
	-1.17721	10.0595	0.62337
	-1.17937	4.89341	0.10272
	-1.17962	2.8191	0.26081
	-1.1805	3.42215	0.27801
	-1.18128	5.54202	0.028
	-1.18343	3.20693	0.30337
	-1.18802	4.82346	0.18581
	-1.18908	4.93801	0.43821
	-1.19053	6.92457	0.53361
	-1.19214	3.9504	0.06528
	-1.19258	2.5525	0.24385
	-1.19295	4.66007	0.33537
	-1.19313	1.38141	0.096
	-1.19364	7.36819	0.0806
	-1.19564	5.0159	0.24705
	-1.19587	5.26685	0.0708
	-1.19588	2.89662	0.01344
	-1.19589	3.32498	0.10224
	-1.19897	1.34861	0.029
	-1.20129	1.62392	0.64385
	-1.20794	2.21272	0.15241
	-1.20806	6.34678	0.0898
	-1.2082	1.13031	0.13761
	-1.20833	9.08759	0.60801
	-1.2103	1.41953	0.09648
	-1.21229	2.26327	0.14017
	-1.21489	3.7828	0.19021
	-1.21698	5.09391	0.28609
	-1.21807	2.76148	0.0644
	-1.22131	1.34522	0.08832
	-1.22289	4.48144	0.074
	-1.22343	7.16885	0.0282
	-1.22348	1.80322	0.28993
	-1.22406	3.36071	0.45313
	-1.22658	8.60995	0.41217
	-1.23036	1.90133	0.12288
	-1.23266	6.03138	0.34701
	-1.23388	2.46852	0.37505
	-1.2342	1.11095	0.14721
	-1.23484	5.68115	0.1292
	-1.23724	4.38073	0.41761
	-1.23884	2.53918	0.01008
	-1.23896	7.34949	0.44141
	-1.23904	7.04069	0.15761
	-1.23948	3.14553	0.0306
	-1.24103	6.90455	0.1162
	-1.24243	1.69105	0.61633
	-1.24248	4.76717	0.0624
	-1.2457	7.99601	0.078
	-1.24578	5.27608	0.1262
	-1.24656	2.72424	0.02112
	-1.24867	7.32343	0.0984
	-1.2525	2.51646	0.0112
	-1.25278	8.04971	0.069
	-1.25279	1.84465	0.22849
	-1.25447	5.13512	0.29057
	-1.25529	2.72582	0.025
	-1.25629	1.75706	0.0564
	-1.25691	7.86752	0.0576
	-1.25955	6.36251	0.0224
	-1.26541	2.60508	0.0908
	-1.26593	4.28271	0.08064
	-1.26921	4.36512	0.13521
	-1.27386	4.41808	0.1132
	-1.27604	1.99552	0.07104
	-1.27849	1.16788	0.35969
	-1.28286	1.578	0.0952
	-1.28352	1.15167	0.06545
	-1.28403	3.26549	0.58001
	-1.28512	6.54933	0.14921
	-1.28519	5.16033	0.0538
	-1.28862	2.3022	0.0852
	-1.28978	5.35792	0.0732
	-1.2899	4.16486	0.12576
	-1.29438	2.26796	0.0208
	-1.29498	4.91644	0.34817
	-1.29671	7.45306	0.0886
	-1.29681	1.91023	0.13921
	-1.29961	2.5141	0.14441
	-1.30218	7.00899	0.39601
	-1.30269	4.50922	0.50961
	-1.30314	3.79942	0.20561
	-1.30447	8.64614	0.24081
	-1.30652	2.33791	0.22381
	-1.3082	3.61684	0.057
	-1.3109	1.72081	0.16897
	-1.31106	3.35025	0.13441
	-1.31113	3.95726	0.33281
	-1.31264	5.27857	0.106
	-1.31324	4.33384	0.18401
	-1.31361	4.12458	0.14593
	-1.31392	7.04909	0.025
	-1.31767	6.4722	0.14881
	-1.31867	4.47993	0.61921
	-1.31982	6.32997	0.0784
	-1.32046	3.78801	0.10176
	-1.32249	3.2143	0.049
	-1.32294	7.18436	0.24761
	-1.32307	6.1464	0.19461
	-1.32662	1.58859	0.06545
	-1.32957	2.1423	0.25729
	-1.32985	7.1582	0.15641
	-1.33108	2.44804	0.13585
	-1.33429	4.25332	0.08832
	-1.33696	4.75924	0.47121
	-1.33782	7.55755	0.27041
	-1.34014	3.9026	0.24061
	-1.34655	2.31579	0.19713
	-1.34859	7.62056	0.0938
	-1.34899	1.83463	0.52097
	-1.35212	1.20626	0.43649
	-1.35611	2.81399	0.0948
	-1.35669	7.44066	0.0684
	-1.35962	1.41217	0.40761
	-1.36037	10.3648	0.40641
	-1.36213	6.30205	0.20361
	-1.36507	7.11245	0.48221
	-1.36599	7.58043	0.0436
	-1.36762	11.5963	0.65793
	-1.36794	5.67881	0.0434
	-1.36858	3.61364	0.72721
	-1.36992	6.53523	0.13761
	-1.37039	2.95452	0.0818
	-1.3714	2.90724	0.1054
	-1.37159	6.70605	0.1068
	-1.377	6.8946	0.41217
	-1.38425	6.56002	0.47061
	-1.38651	1.55163	0.0794
	-1.38797	4.6095	0.00020002
	-1.38857	3.81225	0.20449
	-1.39228	4.62605	0.0686
	-1.39503	4.42836	0.28993
	-1.39662	5.61078	0.0708
	-1.39791	5.78534	0.0154
	-1.4005	6.88112	0.1266
	-1.4037	1.80756	0.26808
	-1.40632	6.4404	0.071
	-1.41298	2.77927	0.00020002
	-1.41448	5.33985	0.00020002
	-1.41611	3.55582	0.09792
	-1.41826	3.18429	0.43861
	-1.4237	6.82208	0.058
	-1.43137	6.30867	0.31501
	-1.43231	6.35616	0.77441
	-1.43372	10.0747	0.26753
	-1.43525	3.68069	0.02352
	-1.4424	4.34638	0.14785
	-1.44509	1.48869	0.79841
	-1.45201	4.89409	0.53249
	-1.45854	7.40597	0.0862
	-1.46563	4.62283	0.07824
	-1.46924	1.53255	0.15581
	-1.47122	9.8352	0.34945
	-1.47954	4.33557	0.69505
	-1.48657	10.729	0.52225
	-1.49022	4.3344	0.088
	-1.49241	2.60824	0.20865
	-1.4961	1.85248	0.07104
	-1.49928	4.14603	0.52801
	-1.50668	5.88562	0.1278
	-1.50927	2.53233	0.0298
	-1.51219	2.80627	0.21697
	-1.51296	6.08678	0.14141
	-1.51487	1.81612	0.06545
	-1.51868	7.80472	0.83921
	-1.52131	1.84975	0.14241
	-1.52773	2.97807	0.0778
	-1.53061	6.44938	0.0896
	-1.53084	5.60801	0.35601
	-1.53841	6.02056	0.41381
	-1.54213	6.11282	0.0308
	-1.54245	5.93894	0.22181
	-1.54368	1.10878	0.58921
	-1.54714	2.36729	0.26981
	-1.54934	3.55301	0.43649
	-1.55027	3.86802	0.43441
	-1.55165	3.60754	0.45569
	-1.55384	2.3605	0.34049
	-1.55646	3.56555	0.0322
	-1.5579	4.56368	0.31781
	-1.563	5.84406	0.0648
	-1.56702	5.13379	0.0584
	-1.56914	1.97621	0.0284
	-1.57089	3.59964	0.096
	-1.57683	10.4373	0.90369
	-1.58196	6.09097	0.1152
	-1.59585	4.13115	0.0392
	-1.59899	6.38852	0.68881
	-1.60333	6.65538	0.20441
	-1.60635	1.62359	0.27441
	-1.60928	2.57708	0.096
	-1.62061	3.81287	0.048
	-1.62546	2.53467	0.01344
	-1.63042	4.87073	0.41473
	-1.64198	6.06872	0.125
	-1.64429	4.09986	0.35401
	-1.64513	6.20586	0.1024
	-1.64646	0.55976	0.30301
	-1.64704	6.93031	0.0374
	-1.64735	6.84047	0.0958
	-1.64861	8.45034	0.29825
	-1.6526	3.53077	0.27601
	-1.65375	7.18788	0.00020002
	-1.66342	3.18527	0.94337
	-1.66869	4.08799	0.52161
	-1.67136	4.27865	0.20321
	-1.67725	2.54946	0.22657
	-1.67898	3.15202	0.1024
	-1.67945	3.37631	0.18177
	-1.68201	3.81387	0.17121
	-1.68917	3.12236	0.1
	-1.69273	3.40836	0.0382
	-1.6986	2.71423	0.40577
	-1.69881	5.65358	0.47761
	-1.70383	4.49851	0.99041
	-1.71057	5.48469	0.1276
	-1.71421	9.99142	0.79841
	-1.71508	3.08341	0.40561
	-1.71611	2.56969	0.49537
	-1.74772	4.07144	0.67841
	-1.74992	2.59622	0.0438
	-1.75186	6.71654	0.0496
	-1.75403	7.37426	0.057
	-1.75521	3.10101	0.26401
	-1.76547	5.38888	0.32641
	-1.77026	7.05311	0.24281
	-1.77168	0.62754	0.0432
	-1.77352	4.55706	0.00020002
	-1.77371	3.78862	0.23421
	-1.7805	7.32762	0.23081
	-1.78538	5.32989	0.0158
	-1.7855	8.37006	0.29841
	-1.78598	4.9192	0.108
	-1.7932	2.74011	0.0364
	-1.7944	0.7728	0.00384
	-1.7988	2.81053	0.38785
	-1.79922	4.27386	0.0838
	-1.80442	4.59483	0.0334
	-1.81105	7.07759	0.31621
	-1.81332	0.81727	0.63821
	-1.8225	2.89585	0.0576
	-1.82254	10.0682	0.50817
	-1.82698	2.13877	0.15061
	-1.82974	8.38986	0.19281
	-1.8364	5.3603	0.0786
	-1.85387	7.00154	0.0532
	-1.85619	5.49223	0.22181
	-1.86373	2.27266	0.1272
	-1.86587	5.64225	0.106
	-1.86806	2.16284	0.48897
	-1.87175	2.73298	0.28673
	-1.89832	3.27506	0.1076
	-1.90587	6.56429	0.43501
	-1.92241	5.85611	0.51441
	-1.92281	2.82457	0.49921
	-1.94758	5.50336	0.0354
	-1.95991	4.51337	0.27221
	-1.96097	3.35365	0.36161
	-1.96239	7.04265	0.57921
	-1.96884	4.07328	0.111
	-1.97628	1.52603	1.05741
	-1.9871	3.40271	0.26625
	-1.98738	3.67509	0.031
	-1.99369	4.62047	0.123
	-1.99387	3.76264	0.0292
	-1.99452	5.59682	0.17361
	-1.99659	5.68999	0.1072
	-1.99671	4.03853	0.48321
	-2.00214	6.73248	0.092
	-2.01	6.56996	0.70641
	-2.0213	4.01901	0.0544
	-2.0354	5.01956	0.0748
	-2.04636	4.29826	0.0478
	-2.05072	8.57174	1.07265
	-2.05134	2.86794	0.52661
	-2.05763	4.61931	0.1194
	-2.07364	3.86889	0.18817
	-2.09794	6.70629	0.025
	-2.10675	4.94592	0.1264
	-2.11074	7.45138	0.1018
	-2.11553	10.1358	0.34177
	-2.11564	5.12853	0.1118
	-2.13255	4.91519	0.58521
	-2.1491	6.32908	0.55441
	-2.16594	4.05073	1.19042
	-2.17607	6.07463	0.24561
	-2.17696	5.15243	0.00020002
	-2.1831	3.79558	0.24421
	-2.18788	6.12043	0.04
	-2.20026	5.48634	0.17841
	-2.21209	3.50173	0.1144
	-2.21563	4.89718	0.15601
	-2.23307	6.26667	0.91041
	-2.23906	3.94763	0.16081
	-2.24073	7.36077	0.123
	-2.24448	8.23266	1.01921
	-2.26501	5.58394	0.053
	-2.26813	6.54476	0.52401
	-2.29118	5.00922	0.23201
	-2.30815	3.18253	0.0948
	-2.31363	3.04819	0.0494
	-2.31407	3.20985	0.43649
	-2.31542	3.00763	0.125
	-2.32762	3.26889	0.56961
	-2.32985	2.9787	0.20941
	-2.36247	6.72248	0.0726
	-2.36851	7.07061	0.0528
	-2.37445	5.22068	0.49381
	-2.3999	4.1397	0.06
	-2.49096	3.98784	0.0648
	-2.51892	3.30357	0.18041
	-2.53706	3.96652	2.83061
	-2.55643	5.01649	0.41461
	-2.56953	3.93436	0.0532
	-2.5703	4.93503	0.21801
	-2.57781	4.47519	0.0218
	-2.59247	4.20334	0.074
	-2.59304	4.39848	0.24481
	-2.59766	8.124	0.46081
	-2.65399	3.94741	0.1252
	-2.67265	4.04751	0.24641
	-2.69786	2.79671	0.34689
	-2.72719	4.43884	0.32341
	-2.74878	3.12808	0.31105
	-2.79198	3.38889	0.16201
	-2.80039	4.07795	0.0446
	-2.83465	4.18771	0.0208
	-2.86485	3.83277	0.16341
	-2.87555	3.78864	0.18301
	-3.04629	4.18747	0.23981

## Sheet: Fig 3
Fig 3A_Vol. of Lipid (µm3)			Fig 3B_No. of Lipid /1x10-4 µm3			Fig 3B_No. of cFos+ cell in the brain (R.U)				Fig 3C_OPC							Fig 3C_Neuron							Fig 3E_OPC							Fig 3E_Neuron								Fig 3G_Neuron				Fig 3I_Intersection
ctl	dKO		ctl	dKO		ctl	cko			term	enrichment	p adj value	count	class			term	enrichment	pvalue	count	class			group	mouse	huaman					mouse	gene_symbol	diffexp_log2fc_Control-vs-cKO	human	gene_symbol	IndModel.FC			WT	cKO				wt
2.95918	45.4933		4.59184	44.5696		1	1.70827			negative regulation of nervous system development	18.8927	1.93069e-16	97	BP			regulation of exocytosis	1.31487	0.0323732	41	BP			sample	mouse-logFC	human-logFC						Abca13	4.76205		ABCA13	1.3734			2.666	15.5795			0	0	0	0	0	0	0
9.27025	27.08		7.49002	26.0727		1	1.62715			neuron death	11.3956	4.50429e-10	89	BP			lipid localization	2.74879	0.0155917	43	BP			Prrx2	2.35439	0.164588						Apoc1	1.53922		APOC1	1.64121			0.185928	38.3684			1	0	0	1	2	0	0
17.7856	12.5252		13.6576	10.0942						positive regulation of secretion by cell	9.87807	8.77707e-09	81	BP			lipid transport	2.27763	0.0344196	37	BP			Grik3	1.51201	0.141269						Aqp1	1.36858		AQP1	2.4034			0.148076	17.499			2	3	5	6	2	3	8
7.97688	26.6582		12.1659	23.6918						cognition	9.78621	1.03879e-08	73	BP			regulation of lipid metabolic process	3.33122	0.00563635	41	BP			Abcc3	1.4177	0.806149						Arhgef39	1.09662		ARHGEF39	1.34781				10.5069			3	5	8	9	8	8	13
						1	1.10337			learning or memory	7.60754	7.52073e-07	62	BP			neuron death	4.61719	0.000531825	50	BP			Fgf14	1.38585	0.113897						Arsi	-4.85727		ARSI	-2.91026							4	5	8	13	11	8	14
										regulation of exocytosis	7.08898	2.13674e-06	54	BP			cellular senescence	1.60156	0.0999592	9	BP			Cd38	1.15789	0.489958						Clec18a	1.11069		CLEC18A	1.41554							5	7	10	18	12	11	16
						1	1.81986			amyloid-beta clearance	3.89059	0.00111869	12	BP			mitotic nuclear division	3.78039	5.67469e-06	38	BP			NRXN1	1.09386	0.112789						Crb2	1.4196		CRB2	2.01905							6	11	10	21	13	13	17
										neuronal action potential	2.81005	0.00860161	12	BP			neural precursor cell proliferation	6.07477	3.6524e-05	32	BP			Acan	1.08485	0.259251						Crhr2	1.0856		CRHR2	-1.15218							7	13	11	24	17	16	23
										neuron to neuron synapse	16.4354	2.48774e-14	104	CC			developmental cell growth	5.28473	0.000157302	38	BP			Lfng	1.01946	0.49571						Dnajb13	1.01095		DNAJB13	1.07892							8	21	12	33	23	19	28
										actin cytoskeleton	12.2496	3.46962e-11	104	CC			lysosome	5.40239	9.36507e-05	57	CC			Papss2	1.00407	0.215092						Dydc2	1.08754		DYDC2	1.20214							9	22	13	41	27	28	35
										collagen-containing extracellular matrix	11.405	2.22346e-10	85	CC			vesicle membrane	6.50824	1.12249e-05	51	CC			Fam181b	1.00112	0.2637						Gbp3	-1.32971		GBP3	-2.36617							10	28	23	47	27	36	40
										Ras GTPase binding	10.8166	1.04835e-08	87	MF			exocytic vesicle	2.62673	0.0168907	30	CC			Fndc5	0.997036	0.199307						Grm2	1.82344		GRM2	1.7581							11	31	27	52	32	32	40
										actin binding	9.42237	6.98884e-08	87	MF			lysosomal membrane	1.91221	0.0592737	16	CC			Fam107a	0.990729	0.353454						Hcls1	-1.03098		HCLS1	-1.91084							12	34	27	52	37	33	39
										amyloid-beta binding	5.63316	0.000117315	19	MF			endocytic vesicle membrane	6.28341	1.77905e-05	14	CC			Egfr	0.956012	0.109033						Itgax	-4.88097		ITGAX	-2.71672							13	35	30	55	43	37	45
										Calcium signaling pathway	2.49075	0.0239339	43	KEGG			amyloid-beta binding	2.32486	0.0677709	10	MF			Arhgap26	0.920893	0.203975						Klrc1	-1.22801		KLRC1	-2.49712							14	43	33	56	42	44	54
																	Cysteine-type endopeptidase activity involved in apoptotic process	2.05951	0.0897513	4	MF			Ednrb	0.91728	0.197283						Mpz	-3.04443		MPZ	-1.12487							15	43	34	54	41	41	55
																	Phospholipid binding	2.59784	0.0497603	46	MF			Mylip	0.910009	0.332873						Ncr1	-1.701		NCR1	-3.27104							16	45	43	50	43	43	55
																	GTPase activity	7.56014	1.41109e-05	47	MF			Fjx1	0.847945	0.188746						Nlrc5	-1.55932		NLRC5	-1.44454							17	49	44	52	57	49	53
																	Cellular senescence	3.93517	0.00193092	29	KEGG			Prrx1	0.84471	0.129907						Pcdhb3	1.70955		PCDHB3	1.07776							18	43	43	54	53	46	58
																								Brinp3	0.82424	0.29132						Pirt	-2.687		PIRT	-1.0702							19	44	53	53	51	49	65
																								Epha5	0.793442	0.24809						Pla2g4a	-1.01469		PLA2G4A	-1.18874							20	46	47	58	60	49	56
																								Tubb2b	0.783339	0.12009						Prdm12	-5.5734		PRDM12	-1.29828							21	46	43	57	55	45	58
																								Gli3	0.763668	0.538813						Scin	-4.80222		SCIN	-2.07505							22	47	45	57	56	46	56
																								Mt3	0.759553	0.15088						Slc28a3	1.81903		SLC28A3	1.16578							23	45	49	76	65	44	49
																								Pou3f2	0.737675	0.120688						Sncg	-1.22499		SNCG	-1.12288							24	46	48	80	67	37	52
																								Camk2b	0.735122	0.119643						Tdrd1	5.28947		TDRD1	1.34767							25	44	54	80	67	42	63
																								Ppp1r14b	0.714349	0.215367						Tmem86b	1.4064		TMEM86B	1.54521							26	45	50	90	72	44	80
																								Dagla	0.702788	0.183268						Tnfrsf14	-1.39005		TNFRSF14	-1.90105							27	46	54	90	72	44	80
																								Fndc4	0.700632	0.19264						Wdr72	1.15925		WDR72	1.50355							28	48	59	75	66	44	74
																								Cebpd	0.67053	0.196243						Zdhhc23	1.40658		ZDHHC23	1.31882							29	49	47	77	75	46	73
																								Rnf19b	0.669367	0.198662																	30	43	42	82	72	48	76
																								Camk2n2	0.667272	0.331656																	31	53	45	72	71	49	80
																								VCAN	0.65898	0.283508																	32	45	55	64	69	48	79
																								Stambpl1	0.651851	0.138984																	33	41	55	60	58	51	76
																								Psmb8	0.630313	0.271202																	34	32	54	59	45	41	76
																								Farp1	0.627666	0.101088																	35	33	42	52	33	43	75
																								Enho	0.617446	0.18971																	36	33	36	47	23	40	61
																								Pxdc1	0.598372	0.121611																	37	31	29	43	21	34	52
																								Gfap	0.597134	0.345331																	38	22	23	34	19	23	45
																								Plcg2	0.580442	0.55755																	39	24	18	31	15	15	38
																								Camkk1	0.509352	0.45635																	40	15	14	23	14	14	35
																								Cmtm3	0.507466	0.168019																	41	8	11	19	9	9	28
																								Rfx4	0.505667	0.181066																	42	8	10	14	7	7	24
																								AFAP1	-0.255717	-0.461385																	43	8	10	9	7	8	18
																								FUS	-0.270355	-0.384864																	44	8	7	4	3	6	17
																								BICD1	-0.36936	-0.309385																	45	7	7	2	2	6	17
																								PTPDC1	-0.386645	-1.1665																	46	2	3	2	2	6	8
																								SCCPDH	-0.422846	-0.652061																	47	1	2	2	1	4	7
																								STMN1	-0.427967	-0.740771																	48	2	1	0	1	2	3
																								DOT1L	-0.449072	-1.00327																	49	1	0		0	1	3
																								DOCK5	-0.462841	-0.192692																	50	0				0	1
																								Prickle1	-0.521116	-0.125123
																								APOD	-0.537627	-0.200526
																								CACNA1D	-0.544369	-0.445152
																								Nmral1	-0.560017	-0.126179
																								Sass6	-0.568096	-0.213564
																								Zc3h6	-0.568667	-0.140753
																								ERBB3	-0.599758	-0.426599
																								Asb14	-0.639375	-0.415287
																								Ccp110	-0.639734	-0.170004
																								SLC25A27	-0.641082	-0.331101
																								Ypel2	-0.681117	-0.11294
																								Greb1l	-0.697752	-0.421888
																								Dnah17	-0.80833	-0.297115
																								CPB2	-3.92313	-0.505296
[truncated: 113 more columns]

## Sheet: S2
	S 2A	S 2B	S 2C	S 2D	S 2E
	99.5951	88.4146	100	98.1013	100
	98.6667	95	98.0198	99.0291	100
	97.1698	89.3939	100	97.1014	96.0526

## Sheet: S3
	S 3B			S 3C				S 3E				S 3F
	neg	pos		neg	pos			neg	pos			neg	pos
	1.08609	1.81877		1	2.09019			0.191413	0.570507			1	2.39974
	2.24345	6.1451		1	1.77027			0.289859	0.948195			1	3.69142
	0.743839	1.43577		1	1.53624			2.0727	0.948195			1	1.09282
	0.552621	0.149543						0.599678	1.13782			1	1.14766
	0.959729	1.15367						0.32437	0.526805
	0.164236	3.54201						0.30771	1.09723
	1.25003	0.386452						1.57677	4.12112
								1.57677	4.9703
								1.53428	2.8226
	0.601697	2.03652						0.866874	3.84556
	1.96634	5.9928						0.804703	5.4088
	2.38911	1.49355						2.8312
	0.442518	0.243257						0.774273
	1.382	1.4787						0.236765
	0.746933	1.4653						1.01263
	0.883071	2.90666
	0.001105	0.310936
	0.587222	1.18781
		0.587175
	0.304352	1.90712						1.74785	8.30204
	1.7654	2.66642						0.650727	4.43323
	1.77704							0.112314	4.91202
	0.723424	1.9506						0.531806	4.23061
	0.540874	0.650191						1.21104	4.02524
	0.348206	1.1777						0.431229	5.49248
	2.52526	0.728413						2.31037	2.60535
	1.47345	2.01344						3.03712	1.87636
	0.549031	1.19304						0.432144	2.70342
	0.221805	1.30906						0.374549	1.41976
	0.771161	1.76642						0.583201	1.41009
								0.271275	2.88648
								1.30637
								0.956658	0.054939
								2.47503	0.554594
								0.719881	6.07749
								1.85773
								0.636799	1.24485
								0.928393	2.96869
								0.010069	2.55548
								1.47714	1.2123
								0.541074	0.380945
								0.161035	1.21625
								0.843941	1.65721
								0.028836	7.30677
								0.795793	2.04698
								1.71133	0.643309
								1.85629	0.596841
									0.815353
									1.09282
								0.462372	1.78947
								1.46577	1.06482
								0.508686	0.109248
								0.588073	1.10636
								0.148402	2.47816
								1.04205	0.127852
								2.78465	1.35769

## Sheet: S4
	S 4D						S 4F				S 4I																					S 4K
	Cells		Mice				contral	ips				ctl						contra						ipsi									ctl
	ctl	ips	ctl	ips			3.18376	7.97937			GFP+Pα+	84.1099	78.6616	84.4391	83.1255	83.1971		78.835	88.6033	82.1158				71.7797	91.1765	86.6071						0	0	0	0	0	0	0		0	0	0	0	0	0	0	0
	0.184442	1.68704	1	1.52104			2.17391	7.07965			GFP+BCAS1+	7.3299	13.469	11.3339	11.1218	9.99197		11.0541	6.81138	8.34176				10.3753	4.41176	1.40873						1	0	0	0	1	0	0		0	1	1	0	0	0	0	2
	2.73075	4.03507	1	3.17974			2.94118	8																								2	0	0	2	5	0	0		0	4	4	0	0	1	0	4
	0.721825	0.782325	1	1.56848			5.88235	24																								3	3	0	10	7	3	0		0	7	5	0	4	3	2	7
	0.67528	2.18799	1	4.31625																												4	6	1	11	11	5	2		4	9	5	1	6	9	4	7
	2.14002	0.936257	1	4.28008																												5	8	3	13	15	7	7		4	9	5	1	7	10	7	9
	1.69046	0.9099																														6	8	5	14	18	8	9		4	9	6	1	7	10	8	9
	0.05415	0.049273																														7	9	9	18	20	9	9		5	10	7	1	8	13	9	9
	0.379355	1.62204																														8	10	11	16	28	9	10		6	13	7	2	9	15	11	11
	1.07353	0.026683	1	2.74514																												9	11	11	17	32	13	11		8	13	7	3	9	17	11	12
	2.3651	0.900298	1	0.546286																												10	14	14	17	36	14	13		10	15	8	3	10	19	14	14
	0.343702	0.031749	1	10.4215																												11	14	16	18	35	16	17		16	16	9	3	13	19	14	13
	0.148446	0.801848	1	3.09354																												12	14	17	18	39	19	18		12	19	9	3	13	17	15	12
	0.690765	0.976248	1	5.5898																												13	12	18	23	38	20	19		13	17	12	4	11	22	16	12
	1.60119	0.3932																														14	13	18	25	38	22	21		15	20	12	4	14	22	15	13
	0.058604	0.628389																														15	14	16	21	40	26	19		14	20	13	5	16	16	12	16
	0.990508	2.53381																														16	16	17	21	42	25	22		16	21	13	7	14	15	14	17
	0.990508	0.988941																														17	18	19	20	35	31	23		16	20	12	9	12	17	13	20
	1.40488	3.01329																														18	20	19	18	32	29	27		14	22	12	13	11	18	13	17
	0.178861	8.3443																														19	21	18	16	30	33	26		18	21	11	10	8	15	14	15
	1.08336	0.857628																														20	21	17	16	35	31	24		15	24	13	11	7	10	14	14
	0.020691	0.235523																														21	23	17	17	37	28	20		14	19	15	13	5	10	14	15
	0.724555																															22	25	15	16	42	26	17		13	17	21	14	4	7	15	13
	2.3347																															23	28	14	14	39	26	17		15	19	18	16	2	8	16	14
	0.790392																															24	26	11	16	40	24	16		12	17	18	16	0	7	13	12
	0.298115																															25	27	11	16	45	23	18		17	15	17	21		8	7	9
	1.00525																															26	25	12	16	32	24	20		16	17	17	20		9	6	7
	4.18095																															27	25	11	16	32	21	18		20	16	20	16		7	4	5
	0.126123																															28	24	11	15	29	25	11		15	13	17	17		6	4	4
	0.245258																															29	23	9	15	29	25	9		12	14	16	14		8	4	2
	0.574709																															30	19	9	15	32	27	7		12	10	17	14		11	4	2
	0.247618																															31	19	11	14	29	27	6		10	8	20	15		10	3	1
	1.92692																															32	17	9	12	26	27	5		12	7	30	16		9	2	1
	1.00949																															33	17	6	10	23	30	5		13	5	22	15		8	2	1
	1.00949																															34	20	4	10	19	32	5		12	4	24	14		5	2	0
																																35	15	3	7	21	29	4		11	3	18	19		3	2
																																36	15	2	7	20	25	4		10	2	12	14		3	2
																																37	12	1	6	21	24	4		8	2	10	11		1	2
	0.015956	1.80192																														38	13	1	5	17	26	4		9	1	8	12		1	2
	0.588974	8.41273																														39	13	2	5	15	24	4		8	1	9	10		1	0
	0.343125	3.26707																														40	12	2	6	12	21	3		7	1	7	9		2
	3.08125	1.54044																														41	8	2	5	12	22	2		5	0	4	9		2
	0.654017	3.49089																														42	7	2	4	10	22	2		3		5	5		2
	0.34086	5.09275																														43	5	2	4	9	18	2		3		7	6		1
	0.048075	13.2829																														44	3	2	4	7	16	2		3		6	3		0
	0.217833	0.177662																														45	3	2	4	6	14	3		1		7	3
	0.075565	0.093398																														46	2	2	3	5	14	3		1		4	3
	2.98644	3.39566																														47	2	2	3	4	12	3		1		3	1
	0.486836	1.28984																														48	2	1	2	3	11	2		1		3	1
	1.65283	3.61355																														49	1	0	2	1	9	2		0		3	0
	0.527677	2.86883																														50	1		1	1	8	1				3
	1.29844	0.757599																														51	0		1	1	7	0				2
	2.48193	1.24335																														52			0	1	8					2
	0.097501	1.32538																														53				0	7					1
	0.264026	4.15466																														54					4					1
	2.56378	3.55661																														55					3					1
	1.19611	2.19761																														56					3					1
	3.56994	1.68443																														57					2					1
	0.082779																															58					1					0
	0.207412																															59					0
	0.092962																															60
	0.005286	4.27942
	1.81637	0.573404
	2.47173	1.12897
	1.97663	1.10695
	0.272005	0.524686
	0.374609	4.75606
	4.44596	1.38133
	0.404794
	2.78606
	0.76816
	0.524521
	3.03027
	1.92905
	0.655167
	0.428172
	0.241969
	1.15072
	0.024308
	0.490323
	2.49025	0.152672
	1.03044	7.43771
	0.719735	7.56072
	0.005503	17.652
	0.344959	0.291317
	3.08119	0.464045
	0.151422	0.758223
	0.176501	0.213284
	0.010639	8.36815
	0.025851	1.8572
	1.10452	6.68096
	0.144536	1.50186
	0.739766	1.96669
	1.05743	3.71293
	3.04676	6.68859
	1.87049	4.78389
		2.96043
	2.01074	3.86599
	2.91599	2.74552
	0.284634	3.78762
	1.60123	4.16216
	0.679339	3.69796
	1.55081	1.95782
	0.039649	1.07781
	0.411902	0.688732
	2.84512	1.20562
	0.040097	3.78949
	0.046472	2.56459
	0.421278
	0.255655
	4.07473
	0.230411
	0.401266
	0.303127
	0.353032
	2.74337
	0.05016
	0.083821
	0.181276
	1.63024	0.656163
	1.37696	0.46274
	1.03839	0.853005
	0.704287	0.378619
	1.21951	0.755642
	0.929709	0.436358
	0.100898	0.281477
	1.30203	18.613
	0.080023	12.9375
	1.58254	11.6486
	0.975438	0.357877
	1.39773	8.93662
	0.412749	14.5196
	0.323741	17.0541
	1.83922	9.61768
	0.726864	0.108262
	1.78037
	2.42583
	0.692027
	1.11409
	0.688402
	0.1506
	0.508366
	0.877615	0.433222
	0.246018	3.81633
	2.39237	1.05368
	0.301346	0.253013
	1.36821	4.80161
	0.07037	0.1596
	2.5428	8.42008
	0.549089	2.24999
	0.652178	0.838283
		5.16807
		7.15314
		2.77543
	0.000257	1.40296
	1.88233	0.164215
	0.669802	12.7239
	0.007882	16.8362
	2.19286	3.548
	1.31863	3.50376
	0.027841	0.949574
	1.9004
[truncated: 32 more columns]

## Sheet: S5
	S 5C
	Cells		Mice
	CTL	GQ	CTL	GQ
	0.458034	1.36144	0.628931	1.50074
	0.474468	2.48981	0.578563	1.55657
	0.153696	0.585379	1.43488	1.18915
	0.382112	0.401157	1.1618	1.29195
	0.280331	0.985485		1.09028
	0.415663	3.65357		0.819941
	0.3109	1.11438
	0.23023	0.474994
	1.28659	1.0558
	0.068012	0.410978
	0.704612	1.65473
	0.904589	0.730352
	0.543711	1.73968
	1.25882	1.40291
	1.24027	0.881111
	1.35086	5.0701
	2.43459	4.20024
	0.177817	0.620602
	2.4346	0.997001
	0.612262	0.261244
	0.048794	3.77683
	0.216456	3.67171
	0.229402	0.928851
	0.162667	2.32054
	0.0003	2.14722
	0.10369	1.47572
	0.060307	0.0029547
	0.461874	0.751028
	3.27e-05	0.745316
		0.140695
		0.0624891
		2.80269
	1.34062
	0.755234
	0.978792
	2.30298
	3.54659	2.67065
	0.096327	2.46629
	0.061912	2.11833
	0.297696	2.78211
	1.89727	1.07129
	0.47607	1.13741
	1.30368	0.0116323
	1.03403	1.46479
	1.03299	0.373428
	1.29548	3.13929
	3.91644	0.117696
	2.60619	0.385996
	1.68678	0.230125
	1.7281	0.0179384
	2.36683	0.88156
	1.07866	0.157881
	1.29975
	0.464853
		1.19782
		1.55758
	1.2049	2.27955
	1.99473	2.23727
	0.831653	2.89607
	0.75442	0.526574
	1.00752	1.0952
	1.03559	0.174792
	1.56447	0.402304
	1.82702	1.47545
	1.28975	3.24708
	1.54159	0.516049
	1.4688	0.50672
	0.45238	1.65533
	0.284315	1.09091
	1.27489	0.575981
	0.895005	0.5285
		4.38382
		1.08325
		1.16584
		0.0177271
		0.945888
		0.64772
		1.84049
		0.213352
		1.36797
		1.20481
		1.13683
		1.61873
		0.84385
		0.506359
		0.0097394
		1.20238
		0.346032
		0.42782
		1.43871
		0.0689027
		0.524884
		1.84541
		1.09908
		1.58792
		0.819263
		0.608433
		0.0017757
		0.288902
		1.52991
		0.742519
		0.495658
		1.07508

## Sheet: S6
		S 6D				S 6E
		baseline	CNO			baseline	CNO
		0.0353053	0.0389791			5.69299	6.75574
		0.0396719	0.0296489			1.5243	2.24611
		0.0910332	0.0571671			2.31361	1.43853
		0.0468593	0.0754148			3.77657	1.03573
		0.0492492	0.0658464			2.10788	1.4435
		0.026356	0.155368			4.33742	3.61737
		0.0106728	0.0332814			5.64552	5.36026
		0.0369222	0.113544			3.27782	4.76011

## Sheet: S8
S 8C
	ctl
0	0	0	0	0	0	0	0	0	0	0	0	0		0	0	0	0	0	0	0	0	0	0	0	0	0	0	0	0	0	0	0	0	0	0	0	0	0	0	0	0	0	0	0		0	0	0	0
1	2	0	4	2	2	0	0	1	0	3	2	0		4	0	0	0	0	2	0	0	1	1	0	2	1	3	3	0	1	3	0	2	2	0	2	0	4	0	5	0	0	0	2		0	3	0	0
2	2	3	5	3	4	3	3	3	4	4	2	2		4	3	3	3	3	3	3	4	4	1	2	5	3	4	4	3	2	3	3	4	4	4	5	4	4	3	5	4	3	5	2		4	3	3	3
3	2	4	5	5	4	3	3	3	4	4	2	3		4	4	4	5	5	3	4	4	5	1	5	5	5	4	4	3	2	4	4	4	7	4	5	4	4	5	5	4	4	5	2		4	3	4	3
4	3	5	5	5	4	4	4	4	4	4	2	3		4	6	4	6	6	4	5	5	6	1	5	5	6	4	5	3	2	5	4	5	8	4	5	4	4	5	6	4	4	5	2		4	4	6	4
5	3	5	6	5	4	4	4	4	4	6	2	3		5	6	4	6	6	5	5	5	6	1	5	5	6	4	5	3	2	5	4	5	8	4	5	4	5	6	6	4	4	5	3		8	6	7	5
6	4	5	6	6	4	5	4	4	4	6	2	3		6	6	4	6	6	5	5	5	6	1	5	6	6	5	6	3	3	5	5	5	8	5	5	4	5	7	6	5	4	6	3		8	6	8	5
7	4	7	6	7	4	5	5	4	4	7	2	3		7	6	4	6	7	5	5	5	7	1	5	7	6	5	6	3	3	6	6	5	9	5	7	5	5	7	7	5	6	6	3		10	7	10	5
8	4	7	7	7	4	5	6	4	4	7	2	3		8	7	4	6	7	5	7	5	8	1	5	7	6	5	7	3	4	6	8	5	9	5	7	5	6	8	7	5	6	7	3		11	9	10	5
9	4	7	9	8	4	5	6	4	4	7	2	3		8	7	6	6	7	7	7	5	8	1	6	8	6	7	7	4	5	6	8	5	10	6	7	6	6	8	7	6	6	9	4		12	10	10	6
10	4	8	9	9	4	5	6	4	4	7	2	4		8	9	6	6	7	7	8	5	8	1	6	8	6	7	7	4	5	6	8	7	10	7	9	7	7	11	8	7	6	9	4		12	13	13	7
11	5	8	9	9	4	5	6	4	4	8	2	4		9	10	9	7	8	7	9	5	9	1	6	9	6	7	7	5	5	6	8	8	11	7	9	8	10	11	10	8	6	11	5		14	15	13	7
12	5	10	9	9	5	5	6	4	4	8	2	4		11	12	10	9	9	7	10	6	9	2	6	9	6	7	10	6	6	6	8	10	11	10	9	8	10	12	10	9	6	13	5		15	17	18	11
13	5	10	8	8	5	5	5	4	4	9	2	4		11	11	9	10	12	7	11	4	10	2	6	8	5	7	9	8	5	7	7	11	10	12	10	8	10	9	11	9	7	14	3		14	19	19	10
14	5	10	10	9	5	5	4	4	3	6	2	4		16	11	8	9	9	7	11	5	11	1	6	8	8	8	9	8	5	6	8	12	8	11	8	9	9	9	11	11	7	14	2		15	19	18	9
15	6	10	9	11	5	5	4	6	2	6	1	4		16	9	7	10	11	8	12	6	11	2	5	7	7	8	8	11	6	6	7	10	8	12	7	11	11	9	10	10	8	12	2		15	18	18	9
16	6	10	8	10	5	5	4	6	2	6	2	3		19	10	7	13	11	8	9	6	13	2	4	7	7	7	9	10	6	5	6	9	9	14	7	12	11	11	9	11	8	11	2		13	22	18	10
17	5	10	7	9	5	5	4	6	2	6	2	1		19	10	7	12	11	8	8	7	14	1	5	7	6	7	9	10	7	4	5	8	9	12	7	12	12	12	14	12	8	11	2		13	24	19	9
18	5	11	6	9	5	5	3	6	2	6	2	1		18	11	8	12	13	9	9	8	16	1	4	7	6	6	8	9	7	2	3	8	9	12	7	11	13	16	13	12	7	9	2		14	20	18	11
19	5	11	5	8	6	5	3	6	3	6	1	1		17	16	7	9	14	9	9	9	16	3	4	5	5	6	8	9	6	2	3	9	9	15	7	11	13	12	12	12	8	9	2		16	19	18	13
20	5	10	4	8	6	5	3	6	3	6	1	1		17	13	7	11	14	11	9	8	17	0	4	5	4	6	8	8	6	2	4	10	8	14	8	10	12	11	15	11	8	8	2		18	22	18	17
21	5	10	4	9	6	5	3	6	3	6	1	1		18	11	7	11	12	11	8	8	15		5	5	2	6	9	9	6	2	4	10	6	16	7	8	12	12	13	10	9	8	2		18	21	20	18
22	5	10	4	7	6	5	3	6	4	6	1	1		21	11	7	13	12	11	9	8	16		5	5	2	5	9	10	7	2	4	10	6	24	7	9	12	12	13	9	8	10	2		17	21	21	16
23	5	10	3	7	8	4	4	6	4	6	1	1		19	11	7	12	11	11	9	8	15		5	10	2	4	10	10	7	2	4	11	4	22	6	6	13	13	11	8	8	11	2		21	21	22	15
24	5	10	3	8	6	3	4	5	3	5	1	1		20	11	7	12	11	9	8	8	15		4	6	2	4	10	7	8	2	5	11	3	20	5	6	13	11	8	8	8	11	2		23	22	20	15
25	6	9	3	9	6	3	4	5	3	4	1	1		20	9	4	11	12	10	8	8	14		5	5	2	3	11	7	7	2	4	11	2	20	4	8	12	11	9	9	7	9	2		23	20	17	15
26	4	9	3	6	6	3	4	6	2	5	1	1		20	9	5	9	12	9	7	9	12		4	5	2	3	12	7	5	2	5	9	1	25	3	8	11	14	5	8	7	9	2		23	24	15	14
27	4	8	4	5	6	3	4	4	2	5	1	1		20	8	5	9	11	9	7	8	13		3	4	2	3	13	7	5	2	5	9	1	23	1	8	11	15	8	7	7	8	2		23	26	16	14
28	4	8	4	5	6	3	4	6	2	4	1	1		20	8	4	9	10	8	7	4	12		2	4	2	3	12	7	4	2	4	9	1	23	0	7	11	14	4	7	7	7	1		25	26	15	16
29	4	8	4	5	6	3	3	4	2	4	1	1		18	8	3	10	9	7	6	4	6		2	3	2	3	13	7	4	2	4	7	1	18		7	12	14	2	7	6	6	1		27	27	13	14
30	4	7	4	5	6	3	2	6	2	4	2	1		21	6	3	10	8	6	4	3	5		2	3	2	3	10	6	5	1	6	6	0	16		8	11	13	1	6	5	5	1		29	27	12	15
31	3	7	4	5	6	3	2	4	2	4	2	1		19	7	3	12	7	5	3	3	5		2	2	1	3	11	6	3	1	5	6		13		8	8	14	1	5	4	6	1		28	24	10	18
32	3	8	4	3	5	3	2	3	2	4	2	1		19	8	3	10	7	5	2	1	3		1	1	1	3	10	6	3	1	4	6		13		8	7	11	1	4	3	5	0		26	23	8	16
33	2	8	4	3	5	3	2	3	1	4	2	1		17	8	4	10	6	5	2	1	3		1	1	1	3	9	6	3	1	4	5		14		10	9	10	0	4	2	6			28	19	7	15
34	2	8	3	3	5	2	2	3	1	4	2	1		17	6	4	9	6	5	1	1	3		0	1	0	2	8	6	3	1	3	4		16		9	8	6		4	2	4			27	17	6	14
35	2	8	3	3	4	1	1	3	1	3	2	1		18	5	4	8	6	5	1	1	3			1		1	7	6	3	1	3	4		14		8	7	5		4	1	4			25	15	5	12
36	2	6	2	3	4	1	1	3	2	3	2	1		19	5	4	8	5	5	1	0	2			1		1	5	6	3	0	3	3		13		9	7	3		3	1	3			21	15	3	12
37	1	6	2	3	4	1	0	3	0	3	2	1		19	7	4	8	5	5	0		2			0		1	5	6	3		3	2		11		9	8	2		3	1	3			17	13	2	13
38	1	4	2	3	3	0		3		3	2	1		17	7	4	9	4	5			2					1	5	6	3		2	2		11		9	4	2		3	0	3			13	8	2	11
39	1	2	2	3	3			2		2	2	1		16	7	4	10	2	5			2					1	5	5	3		2	2		9		10	3	0		3		3			13	4	2	13
40	1	2	1	1	2			1		1	1	1		14	7	4	9	1	4			1					1	3	5	3		2	1		6		7	3			2		3			13	4	2	12
[truncated: 307 more columns]

## Sheet: S9
S 9A							S 9B				S 9C									S 9B
classI	classII	pathway	count	genes			gene	cluster			group	ctl	ctl	ctl	dko	dko	dko			gene_name	log2FoldChange	pvalue
Human Diseases	Infectious disease: bacterial	Tuberculosis	1	15			2900052N01Rik	1			sample	ctl-1	ctl-2	ctl-3	dko-1	dko-2	dko-3			1520401A03Rik	-6.51919	3.33e-62
Human Diseases	Infectious disease: bacterial	Staphylococcus aureus infection	1	10			5730414N17Rik	1			Cd74	5.7301	4.14893	3.22664	35.5368	13.0976	14.2957			Ldb3	-1.75044	1.25e-14
Organismal Systems	Immune system	Hematopoietic cell lineage	1	11			6330403K07Rik	1			Atp13a4	1.36316	1.22777	1.70756	4.32145	2.01705	5.56872			Dusp26	-1.35932	2.78e-12
Organismal Systems	Development and regeneration	Osteoclast differentiation	1	11			Abcb4	1			C1qc	14.5779	12.0603	11.5028	42.3294	35.4432	16.2895			Hdac1-ps	1.7558	5.35e-12
Human Diseases	Infectious disease: parasitic	Leishmaniasis	1	9			Abcd2	1			Ccl4	8.99817	7.24338	8.43225	39.5975	32.5545	10.0458			Hdac1	-1.02344	4.52e-11
Organismal Systems	Immune system	Complement and coagulation cascades	1	8			Abhd3	1			Ccl3	3.1012	2.9422	4.43639	19.4733	14.5008	4.69688			Nudc-ps1	1.57462	2.93e-10
Human Diseases	Immune disease	Rheumatoid arthritis	1	8			Acsl6	1			Gja1	13.8612	9.94758	9.11349	25.6569	13.7281	30.1508			Cd74	2.26434	7.66e-10
Human Diseases	Cancer: overview	Transcriptional misregulation in cancer	1	11			Acss1	1			Asphd1	10.4426	15.5624	10.8692	7.25317	6.77752	6.63984			Ppt1	0.769588	9.82e-10
Organismal Systems	Immune system	Neutrophil extracellular trap formation	1	11			Adcy2	1			Trem2	1.87313	1.03561	1.58326	4.83032	3.90176	1.94324			H2-Aa	2.30077	1.01e-09
Organismal Systems	Immune system	Fc gamma R-mediated phagocytosis	1	8			Adcy8	1			Cass4	0.033364	0.102314	0.0184458	0.465561	0.399207	0.144374			H2-Ab1	2.04363	2.51e-09
Human Diseases	Immune disease	Graft-versus-host disease	1	6			Adcyap1r1	1			Plcb1	2.38834	2.1321	2.25094	3.9606	3.00305	3.38949			Cables1	1.1932	2.79e-09
Human Diseases	Immune disease	Systemic lupus erythematosus	1	9			Agt	1			Gfap	20.3028	15.6893	15.4126	24.913	23.9798	28.8546			H2-Eb1	2.47074	3.7e-09
Cellular Processes	Transport and catabolism	Phagosome	1	10			Ak4	1			Rasgef1a	0.991274	0.671751	0.968859	1.59047	1.9062	1.82303			Grm7	-1.44603	3.75e-09
Human Diseases	Immune disease	Inflammatory bowel disease	1	6			Aldh1a1	1			Cd86	0.55154	0.522331	0.20179	2.10348	1.16458	0.758113			Sirpa	1.01594	2.96e-08
Organismal Systems	Immune system	Toll-like receptor signaling pathway	1	7			Aldh1l1	1			Crybb1	2.04994	1.66403	1.80001	8.37215	4.67018	2.609			Gm3375	1.07025	5.28e-08
Human Diseases	Endocrine and metabolic disease	Type I diabetes mellitus	1	6			Amz1	1			Sparcl1	377.013	293.2	229.214	481.128	376.916	883.238			Gm4864	6.04632	7.5e-08
Human Diseases	Immune disease	Asthma	1	4			Apoe	1			Ptk2	13.2079	15.5649	12.6141	9.55039	10.6561	10.0373			Fam107a	0.990729	1.01e-07
Organismal Systems	Immune system	Fc epsilon RI signaling pathway	1	6			Arrb1	1			Phldb1	220.428	306.285	222.028	139.847	190.123	177.331			Scara3	1.31026	1.27e-07
Human Diseases	Cancer: specific types	Acute myeloid leukemia	1	6			Arxes2	1			Adgrg1	19.9713	19.7539	18.4155	33.6907	30.8281	21.3041			Gjb6	1.63336	1.49e-07
Human Diseases	Infectious disease: bacterial	Pertussis	1	6			Asic2	1			Cd33	0.710729	0.650342	0.849253	2.89488	1.68203	0.661398			Fam20a	1.22555	1.95e-07
Human Diseases	Endocrine and metabolic disease	Alcoholic liver disease	1	7			Astn1	1			Syt1	0.292025	0.401348	0.372124	0.545423	0.672812	0.715049			C1qa	1.56878	1.96e-07
Organismal Systems	Immune system	Natural killer cell mediated cytotoxicity	1	6			Astn2	1			Ntm	2.77129	2.38385	1.31676	3.04721	2.90946	7.61511			Cst3	0.992903	2.59e-07
Organismal Systems	Immune system	Intestinal immune network for IgA production	1	4			Atp1a2	1			Slc14a1	2.06631	1.3847	1.12185	2.0794	2.37315	5.12043			Ppp1r3g	1.69456	2.82e-07
Human Diseases	Infectious disease: parasitic	Chagas disease	1	6			Atp1a3	1			Apoe	800.126	750.571	718.437	906.797	918.839	1795.35			Grin2c	1.61656	3.5e-07
Organismal Systems	Immune system	B cell receptor signaling pathway	1	5			Atp1b2	1			Fdps	0.903238	0.941325	1.70878	0.446704	0.493267	0.793921			Gm43305	-5.72681	7.3e-07
Human Diseases	Immune disease	Allograft rejection	1	4			Axl	1			Rin3	1.0861	0.619499	0.879084	2.96307	2.23247	0.646695			Htra1	0.793499	8.73e-07
Human Diseases	Immune disease	Autoimmune thyroid disease	1	4			B930095G15Rik	1			Abi3	0.3003	0.230225	0.22532	0.788435	0.56734	0.371278			Ccdc28b	-0.963761	9.51e-07
Human Diseases	Cardiovascular disease	Viral myocarditis	1	5			Bmp3	1			Msmo1	27.2001	25.5772	27.5831	22.2058	20.2428	22.3274			Lag3	1.48281	1.05e-06
Environmental Information Processing	Signaling molecules and interaction	Cytokine-cytokine receptor interaction	1	8			Bmpr1b	1			Snx32	14.8553	20.6575	15.4791	11.8236	12.6752	13.0735			Zfhx2	-1.23573	1.2e-06
Organismal Systems	Immune system	Chemokine signaling pathway	1	7			Btbd17	1			Slc5a11	1.91643	3.39245	3.12502	1.60495	2.05439	1.09951			Il1b	1.94235	1.25e-06
Organismal Systems	Immune system	Antigen processing and presentation	1	5			Cacng8	1			Tubb2a	24.6405	21.8458	21.1073	28.6988	26.9694	33.8392			Anxa8	-2.29254	1.35e-06
Environmental Information Processing	Signaling molecules and interaction	Neuroactive ligand-receptor interaction	1	9			Camk2b	1			Astn2	2.96999	2.60288	1.94657	2.95907	3.48427	5.33769			Ctss	1.42557	1.49e-06
Organismal Systems	Immune system	Platelet activation	1	6			Camk2n1	1												Lfng	1.01946	1.79e-06
Human Diseases	Infectious disease: viral	Epstein-Barr virus infection	1	8			Chn1	1												Gm49096	-3.49792	2.39e-06
Environmental Information Processing	Signal transduction	Phospholipase D signaling pathway	1	6			Chrdl1	1												Plek	1.50645	2.4e-06
Organismal Systems	Immune system	Th17 cell differentiation	1	5			Chst1	1												Duxbl1	-1.12462	2.49e-06
Environmental Information Processing	Signaling molecules and interaction	Cell adhesion molecules	1	6			Chst10	1												Trim36	-0.960515	2.57e-06
Human Diseases	Cardiovascular disease	Lipid and atherosclerosis	1	7			Cotl1	1												Coro1a	1.59223	3.19e-06
Organismal Systems	Immune system	Leukocyte transendothelial migration	1	5			Cplx1	1												1700063D05Rik	-1.26479	4.16e-06
Human Diseases	Substance dependence	Amphetamine addiction	1	4			Csdc2	1												Gm49012	-6.50352	4.44e-06
Environmental Information Processing	Signal transduction	Notch signaling pathway	1	4			Cst3	1												C3ar1	1.7376	4.96e-06
Environmental Information Processing	Signal transduction	cAMP signaling pathway	1	7			Ctnnd2	1												Cd14	1.76069	5.52e-06
Organismal Systems	Aging	Longevity regulating pathway - multiple species	1	4			Cxcl14	1												C1qb	1.31067	5.55e-06
Organismal Systems	Nervous system	Glutamatergic synapse	1	5			Cyp2j9	1												Neat1	-0.714031	5.87e-06
Human Diseases	Infectious disease: viral	Influenza A	1	6			Dbp	1												Cebpa	1.13004	6.19e-06
Metabolism	Glycan biosynthesis and metabolism	Glycosphingolipid biosynthesis - ganglio series	1	2			Dbx2	1												Ifitm10	1.58102	6.2e-06
Human Diseases	Infectious disease: bacterial	Yersinia infection	1	5			Dclk1	1												Gm21671	-2.33193	7.03e-06
Human Diseases	Neurodegenerative disease	Prion disease	1	9			Ddah1	1												Prrx2	2.35439	7.52e-06
Environmental Information Processing	Signal transduction	Rap1 signaling pathway	1	6			Dio2	1												F3	1.12931	7.57e-06
Environmental Information Processing	Signal transduction	NF-kappa B signaling pathway	1	4			Dlgap3	1												Fcer1g	1.42883	7.84e-06
Human Diseases	Endocrine and metabolic disease	AGE-RAGE signaling pathway in diabetic complications	1	4			Dmp1	1												Gss	-0.739876	7.87e-06
Human Diseases	Cardiovascular disease	Fluid shear stress and atherosclerosis	1	5			Dusp4	1												Il1a	1.70793	8.21e-06
Organismal Systems	Endocrine system	Regulation of lipolysis in adipocytes	1	3			Ednrb	1												Iqcc	-0.969442	8.48e-06
Environmental Information Processing	Signaling molecules and interaction	Viral protein interaction with cytokine and cytokine receptor	1	3			Eef1a2	1												Mpeg1	1.48268	8.74e-06
Cellular Processes	Cell motility	Regulation of actin cytoskeleton	1	6			Eif3j2	1												Cd38	1.15789	8.76e-06
Human Diseases	Infectious disease: parasitic	Toxoplasmosis	1	4			Elovl2	1												Atp13a4	1.46818	9.31e-06
Organismal Systems	Digestive system	Salivary secretion	1	3			Emx2	1												Ier3	0.809956	1.01e-05
Organismal Systems	Immune system	Th1 and Th2 cell differentiation	1	3			Eno1	1												Nrbp2	-0.609929	1.09e-05
Human Diseases	Cancer: specific types	Chronic myeloid leukemia	1	3			ENSMUSG00000120393	1												Aspa	-0.722983	1.18e-05
Human Diseases	Infectious disease: viral	Measles	1	4			Ephb3	1												Mfge8	0.562973	1.28e-05
Human Diseases	Infectious disease: parasitic	Amoebiasis	1	3			Ephx2	1												C1qc	1.30195	1.37e-05
Human Diseases	Substance dependence	Morphine addiction	1	3			Eps8	1												Smad6	1.08133	1.45e-05
Environmental Information Processing	Signal transduction	TGF-beta signaling pathway	1	3			Etnppl	1												Prr5	1.50102	1.46e-05
Human Diseases	Infectious disease: bacterial	Legionellosis	1	3			Etv5	1												Efhd2	0.632686	1.51e-05
Environmental Information Processing	Signal transduction	MAPK signaling pathway	1	6			Eva1a	1												Ptgs1	1.37839	1.52e-05
Organismal Systems	Sensory system	Inflammatory mediator regulation of TRP channels	1	3			Extl1	1												Neurl3	1.82382	1.61e-05
Environmental Information Processing	Signal transduction	Calcium signaling pathway	1	5			Fam163a	1												Tlr13	2.21857	1.63e-05
Human Diseases	Infectious disease: parasitic	Malaria	1	2			Farp1	1												Golm1	1.18902	1.65e-05
Human Diseases	Infectious disease: viral	Human cytomegalovirus infection	1	5			Fgf13	1												Pde3b	1.05324	1.72e-05
Organismal Systems	Immune system	C-type lectin receptor signaling pathway	1	3			Fgf14	1												Gm11611	-0.898146	1.76e-05
Human Diseases	Infectious disease: viral	Human T-cell leukemia virus 1 infection	1	5			Fgfr3	1												Arntl2	-2.61536	1.77e-05
Human Diseases	Cancer: overview	MicroRNAs in cancer	1	4			Fjx1	1												Tril	1.06284	1.77e-05
Metabolism	Lipid metabolism	Arachidonic acid metabolism	1	2			Fut9	1												Ccl4	1.734	1.78e-05
Metabolism	Glycan biosynthesis and metabolism	Glycosphingolipid biosynthesis - globo and isoglobo series	1	1			Gabbr2	1												Cd83	1.43022	1.94e-05
Organismal Systems	Immune system	Cytosolic DNA-sensing pathway	1	2			Gabrb1	1												Tyrobp	1.33678	2.04e-05
Organismal Systems	Endocrine system	Cortisol synthesis and secretion	1	2			Gabrg1	1												Mertk	0.952854	2.05e-05
Organismal Systems	Endocrine system	GnRH secretion	1	2			Galnt10	1												Fgfr3	1.24219	2.23e-05
Cellular Processes	Transport and catabolism	Lysosome	1	3			Gask1a	1												Siglech	1.55083	2.28e-05
Human Diseases	Infectious disease: viral	Herpes simplex virus 1 infection	1	7			Gldc	1												Sec14l5	-0.697065	2.32e-05
Metabolism	Metabolism of other amino acids	Taurine and hypotaurine metabolism	1	1			Glud1	1												Tdrd6	-0.919161	2.4e-05
Human Diseases	Substance dependence	Alcoholism	1	4			Gm10036	1												Csf1r	1.41065	2.66e-05
Organismal Systems	Endocrine system	Thyroid hormone signaling pathway	1	3			Gm11808	1												Syk	1.79284	2.81e-05
Human Diseases	Infectious disease: bacterial	Salmonella infection	1	5			Gm13340	1												Ccdc163	-0.766718	3e-05
Human Diseases	Cancer: overview	Proteoglycans in cancer	1	4			Gm37277	1												Ncf1	1.78771	3.12e-05
Metabolism	Glycan biosynthesis and metabolism	Glycosaminoglycan degradation	1	1			Gm3764	1												Ccl3	1.87697	3.22e-05
Organismal Systems	Digestive system	Bile secretion	1	2			Gm45623	1												Hexb	1.18084	3.27e-05
Metabolism	Glycan biosynthesis and metabolism	Other glycan degradation	1	1			Gm5503	1												Pcyt2	-0.599609	3.36e-05
Organismal Systems	Endocrine system	Renin secretion	1	2			Gm6145	1												Bgn	0.941015	3.44e-05
Organismal Systems	Endocrine system	Insulin secretion	1	2			Gm6467	1												Hif3a	1.51783	3.55e-05
Organismal Systems	Endocrine system	Renin-angiotensin system	1	1			Gpm6a	1												Coro2a	1.43558	3.67e-05
Human Diseases	Cancer: overview	Viral carcinogenesis	1	4			Gpr37l1	1												Itgax	3.67093	3.79e-05
Organismal Systems	Digestive system	Pancreatic secretion	1	2			Gria1	1												Kctd12	0.983492	4.03e-05
Organismal Systems	Endocrine system	Aldosterone synthesis and secretion	1	2			Grik3	1												Prrt1	-0.674119	4.79e-05
Environmental Information Processing	Signal transduction	PI3K-Akt signaling pathway	1	5			Hapln1	1												Nipal3	-0.677729	5.09e-05
Organismal Systems	Environmental adaptation	Circadian entrainment	1	2			Hes5	1												C230037L18Rik	-0.965173	5.2e-05
Organismal Systems	Nervous system	GABAergic synapse	1	2			Hlf	1												Grik3	1.51201	5.25e-05
Human Diseases	Cardiovascular disease	Dilated cardiomyopathy	1	2			Hmga1b	1												Atp10b	-0.769599	5.59e-05
Organismal Systems	Endocrine system	Progesterone-mediated oocyte maturation	1	2			Hmgn2-ps1	1												Slc45a3	-0.779377	5.82e-05
Organismal Systems	Endocrine system	Parathyroid hormone synthesis, secretion and action	1	2			Hrh1	1												Arhgap45	1.68757	5.91e-05
Human Diseases	Drug resistance: antineoplastic	Antifolate resistance	1	1			Hsd11b1	1												Lpcat1	0.760361	6.05e-05
Organismal Systems	Immune system	T cell receptor signaling pathway	1	2			Hspb7	1												Elovl2	1.49613	6.07e-05
Cellular Processes	Cell growth and death	Cell cycle	1	3			Ifit3b	1												Gm19500	-0.672083	6.24e-05
Metabolism	Lipid metabolism	Fatty acid elongation	1	1			Igdcc4	1												Lmntd1	1.07325	6.37e-05
Metabolism	Glycan biosynthesis and metabolism	Various types of N-glycan biosynthesis	1	1			Igsf1	1												Zfp36l2	0.586289	6.45e-05
Human Diseases	Infectious disease: parasitic	African trypanosomiasis	1	1			Ina	1												Kcnn2	1.47537	6.76e-05
Metabolism	Metabolism of cofactors and vitamins	Nicotinate and nicotinamide metabolism	1	1			Insyn1	1												Arhgap26	0.920893	6.96e-05
Organismal Systems	Environmental adaptation	Circadian rhythm	1	1			Irx6	1												B930095G15Rik	1.02746	7.17e-05
Metabolism	Lipid metabolism	Biosynthesis of unsaturated fatty acids	1	1			Itih3	1												Plekho1	0.989238	7.32e-05
Human Diseases	Endocrine and metabolic disease	Non-alcoholic fatty liver disease	1	3			Kcnc4	1												St6galnac5	1.47538	7.41e-05
Organismal Systems	Digestive system	Carbohydrate digestion and absorption	1	1			Kcnd2	1												Celf2	0.712912	7.48e-05
Organismal Systems	Nervous system	Serotonergic synapse	1	2			Kcng4	1												Syt15	-1.32448	7.49e-05
Metabolism	Metabolism of cofactors and vitamins	Retinol metabolism	1	1			Kcnj16	1												Vav1	1.86204	7.84e-05
Human Diseases	Substance dependence	Nicotine addiction	1	1			Kif5a	1												Gja1	1.0788	7.85e-05
Metabolism	Glycan biosynthesis and metabolism	Other types of O-glycan biosynthesis	1	1			Kirrel2	1												Bcorl1	-0.602416	7.87e-05
Human Diseases	Cancer: overview	Chemical carcinogenesis - DNA adducts	1	1			Lcat	1												Cdh13	0.856335	8.4e-05
Environmental Information Processing	Signal transduction	Sphingolipid signaling pathway	1	2			Lhx2	1												4930572G02Rik	-5.97962	8.5e-05
Human Diseases	Cancer: specific types	Bladder cancer	1	1			Lmo1	1												Numbl	-0.771714	8.55e-05
Cellular Processes	Cellular community - eukaryotes	Focal adhesion	1	3			Lonrf3	1												S1pr1	0.912412	8.9e-05
Metabolism	Xenobiotics biodegradation and metabolism	Drug metabolism - cytochrome P450	1	1			Lrig1	1												Agt	1.41626	9.46e-05
Cellular Processes	Cellular community - eukaryotes	Signaling pathways regulating pluripotency of stem cells	1	2			Lxn	1												Gm45426	-0.979704	9.54e-05
Human Diseases	Substance dependence	Cocaine addiction	1	1			Mdk	1												Sycp1	6.12564	9.67e-05
Organismal Systems	Endocrine system	Estrogen signaling pathway	1	2			Mfap3l	1												Mafb	1.22425	9.82e-05
Environmental Information Processing	Membrane transport	ABC transporters	1	1			Mir124-2hg	1												Gm11223	0.869035	0.0001
Metabolism	Lipid metabolism	Sphingolipid metabolism	1	1			Mlc1	1												Etnppl	1.24594	0.000101746
Organismal Systems	Circulatory system	Vascular smooth muscle contraction	1	2			Mmd2	1												Inpp5d	1.47003	0.000103375
Environmental Information Processing	Signal transduction	Ras signaling pathway	1	3			Mpped1	1												Rgcc	0.730382	0.000105517
Environmental Information Processing	Signal transduction	Apelin signaling pathway	1	2			Mras	1												Fcgr3	1.54393	0.000106124
Organismal Systems	Endocrine system	Ovarian steroidogenesis	1	1			mt-Rnr1	1												Tmem254	-0.694356	0.000108792
Metabolism	Nucleotide metabolism	Purine metabolism	1	2			mt-Rnr2	1												Gm43909	-1.7195	0.00011625
Metabolism	Carbohydrate metabolism	Amino sugar and nucleotide sugar metabolism	1	1			Mt3	1												Rasl10b	0.709984	0.000122944
Human Diseases	Neurodegenerative disease	Huntington disease	1	5			Myc	1												Ddah1	1.07962	0.000123634
Organismal Systems	Sensory system	Taste transduction	1	1			Myl4	1												Sdc3	0.837157	0.000124866
Organismal Systems	Circulatory system	Adrenergic signaling in cardiomyocytes	1	2			Myorg	1												Gm26782	-1.46639	0.000126339
Human Diseases	Endocrine and metabolic disease	Cushing syndrome	1	2			Ndrg2	1												Rac2	2.03559	0.000126877
Environmental Information Processing	Signal transduction	VEGF signaling pathway	1	1			Nkain4	1												Gm5535	-0.885605	0.000128092
Human Diseases	Infectious disease: viral	Human papillomavirus infection	1	4			Nr2f1	1												Plaur	1.54043	0.000130933
Genetic Information Processing	Folding, sorting and degradation	Proteasome	1	1			Nrcam	1												Asphd1	-0.833032	0.000131189
Organismal Systems	Endocrine system	Oxytocin signaling pathway	1	2			Ntm	1												Gm15704	-3.48595	0.000136468
Metabolism	Global and overview maps	Fatty acid metabolism	1	1			Ntsr2	1												Tspan11	1.95424	0.000139025
Organismal Systems	Endocrine system	Thyroid hormone synthesis	1	1			Nudc-ps1	1												Laptm5	1.13243	0.000146222
Metabolism	Carbohydrate metabolism	Inositol phosphate metabolism	1	1			Pals2	1												Vsir	1.15356	0.000146267
Organismal Systems	Nervous system	Long-term potentiation	1	1			Papss2	1												4933428G20Rik	-0.909755	0.000147617
Human Diseases	Cardiovascular disease	Diabetic cardiomyopathy	1	3			Pcdh20	1												P2ry13	1.48008	0.000151647
Organismal Systems	Digestive system	Gastric acid secretion	1	1			Pcdhb2	1												Plac9	-0.712518	0.00015589
Human Diseases	Neurodegenerative disease	Spinocerebellar ataxia	1	2			Pcdhgc3	1												Abca8b	-0.687674	0.0001579
Human Diseases	Cancer: overview	Central carbon metabolism in cancer	1	1			Pdzph1	1												Ttyh3	0.780909	0.000171224
Environmental Information Processing	Signal transduction	cGMP-PKG signaling pathway	1	2			Per2	1												Cyp3a13	-0.874277	0.000180526
Organismal Systems	Development and regeneration	Axon guidance	1	2			Pfkm	1												Olfml3	1.22867	0.000181464
Cellular Processes	Cell growth and death	Necroptosis	1	2			Pla2g7	1												Fcrls	1.32629	0.000186573
Organismal Systems	Nervous system	Synaptic vesicle cycle	1	1			Plekho2	1												Gm37443	-2.58795	0.000190138
Human Diseases	Cancer: specific types	Pancreatic cancer	1	1			Plpp3	1												Csgalnact1	0.685904	0.000192043
Human Diseases	Drug resistance: antineoplastic	EGFR tyrosine kinase inhibitor resistance	1	1			Pnma2	1												Rgs19	1.05524	0.000193392
Organismal Systems	Aging	Longevity regulating pathway	1	1			Pou3f2	1												Lyz2	1.07207	0.000195387
Organismal Systems	Endocrine system	GnRH signaling pathway	1	1			Ppp1r14b	1												Cldn14	-1.15557	0.000196869
Organismal Systems	Immune system	IL-17 signaling pathway	1	1			Ppp1r3c	1												Slc1a3	1.15458	0.000202367
Organismal Systems	Endocrine system	Melanogenesis	1	1			Ppp1r3g	1												Carns1	-0.680811	0.000206498
Human Diseases	Cancer: overview	PD-L1 expression and PD-1 checkpoint pathway in cancer	1	1			Ppp2r2b	1												Sytl2	-0.665127	0.000206878
Environmental Information Processing	Signal transduction	Phosphatidylinositol signaling system	1	1			Prdx6	1												C5ar1	1.59579	0.000209174
Human Diseases	Cardiovascular disease	Hypertrophic cardiomyopathy	1	1			Ptprt	1												Pde8b	0.727053	0.000213268
Metabolism	Lipid metabolism	Glycerophospholipid metabolism	1	1			Rapgef4	1												1700047M11Rik	-0.706641	0.000215276
Human Diseases	Drug resistance: antineoplastic	Endocrine resistance	1	1			Rgs20	1												P2ry12	1.32994	0.000219712
Human Diseases	Cancer: specific types	Colorectal cancer	1	1			Rgs7	1												ENSMUSG00000120992	1.42402	0.000224654
Human Diseases	Cancer: overview	Choline metabolism in cancer	1	1			Rn18s-rs5	1												B230206H07Rik	-0.893988	0.000225159
Human Diseases	Infectious disease: viral	Kaposi sarcoma-associated herpesvirus infection	1	2			Rorb	1												1810062O18Rik	-0.979262	0.000225704
Cellular Processes	Cellular community - eukaryotes	Gap junction	1	1			Rpe65	1												Spi1	1.57676	0.000225902
Organismal Systems	Endocrine system	Glucagon signaling pathway	1	1			Rpl19-ps11	1												Fut10	-0.686781	0.0002293
Human Diseases	Endocrine and metabolic disease	Insulin resistance	1	1			Rplp1	1												Ncoa4-ps	0.5664	0.000229564
Cellular Processes	Cellular community - eukaryotes	Adherens junction	1	1			Scg3	1												Cyp2d22	0.564087	0.000230124
Organismal Systems	Nervous system	Cholinergic synapse	1	1			Scrt1	1												Nipal4	-0.797104	0.000230214
Environmental Information Processing	Signal transduction	TNF signaling pathway	1	1			Sdc3	1												R3hdm1	-0.525518	0.000234785
Human Diseases	Infectious disease: viral	Human immunodeficiency virus 1 infection	1	2			Septin5	1												Rgs10	1.10735	0.00023818
Organismal Systems	Endocrine system	Growth hormone synthesis, secretion and action	1	1			Serpine2	1												Dbx2	1.31292	0.00024017
Organismal Systems	Endocrine system	Relaxin signaling pathway	1	1			Sfxn5	1												Lair1	1.24492	0.000240349
Cellular Processes	Cell growth and death	Oocyte meiosis	1	1			Shc3	1												Kirrel2	1.51678	0.000245815
Organismal Systems	Endocrine system	Insulin signaling pathway	1	1			Shisa9	1												Myorg	0.965256	0.000248284
Environmental Information Processing	Signal transduction	JAK-STAT signaling pathway	1	1			Slc13a5	1												Metap1d	-0.554639	0.000249724
Environmental Information Processing	Signal transduction	mTOR signaling pathway	1	1			Slc14a1	1												Fam102b	0.704676	0.000250701
Cellular Processes	Cell growth and death	Apoptosis	1	1			Slc1a1	1												Chrdl1	1.52809	0.000251441
Human Diseases	Infectious disease: viral	Hepatitis B	1	1			Slc1a3	1												Bmpr1b	1.13035	0.000252572
Human Diseases	Infectious disease: viral	Hepatitis C	1	1			Slc1a4	1												Fmo2	1.03498	0.000263533
Cellular Processes	Transport and catabolism	Endocytosis	1	2			Slc25a34	1												Prex2	0.731233	0.000267157
Environmental Information Processing	Signal transduction	Wnt signaling pathway	1	1			Slc39a12	1												Trem2	1.24514	0.000277016
Environmental Information Processing	Signal transduction	Hippo signaling pathway	1	1			Slc4a4	1												Spred2	0.662686	0.000277976
Organismal Systems	Immune system	NOD-like receptor signaling pathway	1	1			Slc6a1	1												Sparc	0.585857	0.000285931
Organismal Systems	Nervous system	Retrograde endocannabinoid signaling	1	1			Slc7a11	1												Izumo4	-0.707789	0.000286882
Human Diseases	Cancer: overview	Chemical carcinogenesis - receptor activation	1	1			Slitrk2	1												Nrros	1.40496	0.000287716
Cellular Processes	Cell growth and death	Cellular senescence	1	1			Slpi	1												Faah	-0.513282	0.000291307
Cellular Processes	Cellular community - eukaryotes	Tight junction	1	1			Smim45	1												Slc25a27	-0.641082	0.000299308
Human Diseases	Cancer: overview	Chemical carcinogenesis - reactive oxygen species	1	1			Sox3	1												Cass4	2.7616	0.00030417
Organismal Systems	Environmental adaptation	Thermogenesis	1	1			Sparcl1	1												Hlf	0.810852	0.00032031
Human Diseases	Neurodegenerative disease	Parkinson disease	1	1			Spon1	1												Gm17552	-0.867189	0.000320334
							Sptbn4	1												Bin2	1.46875	0.000330679
							St6galnac5	1												Gm6724	5.59229	0.000330694
							Sult1c1	1												Sult1a1	1.09996	0.00033289
							Syt13	1												Nckap1l	1.30548	0.000334668
							Tagln3	1												Hrh1	1.61603	0.000339077
							Tcap	1												Rnf112	-0.679503	0.000342597
							Thy1	1												Tecpr2	-0.501036	0.000351023
							Timp4	1												Plcb1	0.611688	0.000351412
							Tlcd1	1												Gm45235	-1.62414	0.000353576
							Tnnt2	1												Csf3r	1.63277	0.00035568
							Trib2	1												Tlr7	1.89461	0.000362366
							Tril	1												Adgre1	1.08335	0.00036286
							Trim9	1												Rgs20	1.60781	0.000371015
							Ttyh3	1												Hsd11b1	1.58396	0.000377426
							Tuba4a	1												Plcl2	1.31646	0.000384473
							Tubb2a	1												Abca9	1.34427	0.000384964
							Tubb2b	1												F530104D19Rik	-5.68629	0.000385389
							Ucp3	1												Gpr37l1	1.05374	0.00038944
							Vav3	1												Fzd2	0.768151	0.00039059
							Wnt7b	1												Rpe65	2.46694	0.000391834
							A730020M07Rik	2												Dnm3	-0.541619	0.000392498
							Abr	2												Cyth4	1.26363	0.000396955
							Adamtsl5	2												Rnf19b	0.669367	0.00039987
							Adora2b	2												Hpgd	1.06114	0.000403035
							Adra1b	2												Slain1os	-0.953722	0.000404466
							Adrb1	2												Tmem268	-0.593655	0.000404931
							Ano5	2												Gfap	0.597134	0.0004061
							Asph	2												Gm3764	1.2641	0.000406393
							Ass1	2												Gm38255	-1.37421	0.000408364
							Atp13a4	2												Plpp3	0.903329	0.00040897
							Basp1	2												Adcy7	1.10988	0.000409512
							Bhlhb9	2												Ccp110	-0.639734	0.000409678
							Bsn	2												Ypel2	-0.681117	0.000410091
							Ccdc85a	2												Dpysl3	0.66346	0.000415738
							Ccr1	2												Mgl2	2.09334	0.000416466
							Cd38	2												Fblim1	1.28406	0.000420954
							Celf2	2												Jakmip3	-0.711684	0.000426824
							Clec12a	2												Vav2	0.740881	0.000429516
							Coq10b	2												Rnf122	-0.736641	0.000430239
							Cpb1	2												Vav3	1.46854	0.000434603
							Cryz	2												Lcat	0.810248	0.000448984
							Csgalnact1	2												Hmga1b	1.38748	0.000467499
							Cxcl16	2												Gm3555	2.30541	0.00046918
							Cyp2d22	2												A730020M07Rik	2.79631	0.000476408
							Cyp4f15	2												Basp1	0.848872	0.000476993
							Cyp7b1	2												Gm37818	-1.98079	0.000486761
							Dagla	2												5031434O11Rik	-0.641735	0.000495491
							Dcdc2b	2												Slc2a5	1.66984	0.000496
							Dgkb	2												Gm42913	-1.34335	0.000498751
							Dhrs3	2												Creg1	0.515683	0.000505215
							Dpysl3	2												Daam1	-0.5323	0.000514837
							Egfr	2												Tlr2	1.10614	0.000527393
							ENSMUSG00000119959	2												Lysmd2	0.776704	0.000528948
							ENSMUSG00000120639	2												Mboat1	-0.633853	0.000532048
							ENSMUSG00000121048	2												Diablo	-0.764189	0.000539818
							F3	2												Gabbr2	1.41522	0.000549989
							Fam107a	2												Ly6g6f	-1.09197	0.000560766
							Fam181b	2												Depp1	1.21384	0.000567173
							Fam217b	2												Wrn	-0.499492	0.000570915
							Fgfbp1	2												Irf4	2.14015	0.000588925
							Fzd1	2												Rasgef1a	1.00868	0.000606669
							Fzd2	2												Cmklr1	1.29121	0.000627626
							Gcnt4	2												Jam2	0.501598	0.000638593
							Gfap	2												Btbd8	-0.468158	0.000644639
							Gja1	2												Prrx1	0.84471	0.00064839
							Gjb6	2												Bcat1	0.89647	0.000662111
							Gli1	2												Gm16101	-5.51918	0.000673283
							Gli2	2												Fcgr1	1.2798	0.000679153
							Gli3	2												Gdf10	1.19155	0.000689336
							Gm10110	2												Fah	-0.562592	0.00069193
							Gm13391	2												Lxn	0.895706	0.000695352
							Gm30003	2												Zbtb16	2.02638	0.000695423
							Gm3375	2												Cotl1	0.634025	0.00069783
							Gm3555	2												Cd86	1.66779	0.000698582
							Gm6724	2												Mcf2l	0.860025	0.000699053
							Gng2	2												Itih3	1.03081	0.000707454
							Gpr179	2												Fgd2	1.34587	0.000715776
							Grin2c	2												Slc25a34	1.28463	0.000717821
							Grk3	2												Xrcc3	-0.638834	0.000719155
							Grm4	2												A330049N07Rik	-0.628859	0.000731248
							Gstt1	2												Sall3	0.833676	0.000736051
							H2-Aa	2												Clasrp	-0.568115	0.000737192
							H2-Ab1	2												Cd53	1.43644	0.000738962
							Hba-a1	2												Crybb1	1.50047	0.000751102
							Hbb-bt	2												Dnajc6	-0.528723	0.000759986
							Icosl	2												Dusp4	0.944667	0.00076282
							Id2	2												Tmprss5	-0.705927	0.000767465
							Igfbp5	2												Gm44866	-0.762391	0.000770495
							Itgax	2												Kcnq1ot1	-0.731099	0.000779604
							Jam2	2												Eva1a	0.994875	0.000802519
							Kcnn2	2												Aldh1a1	0.956344	0.000810616
							Kcnt2	2												Hapln1	1.50647	0.00082244
							Klhl33	2												Dbp	0.73633	0.000837696
							Laptm4a	2												Gm12663	1.07575	0.000841027
							Lfng	2												Pik3cg	1.48669	0.000843377
							Lilrb4a	2												Ak4	1.06751	0.000874325
							Lman1	2												Onecut2	-1.08131	0.000883144
							Lmntd1	2												Fcor	-1.43412	0.000885948
							Lpcat1	2												Ephx2	0.925203	0.000886177
							Maob	2												Cygb	1.06305	0.000895287
							Mfge8	2												Abcc3	1.4177	0.000897131
							Mical2	2												ENSMUSG00000121048	5.37214	0.000905898
							Midn	2												Ints7	-0.486868	0.000917456
							Mmgt2	2												Gm19721	-1.54166	0.00091778
							Mrc1	2												Plekhh2	-0.5433	0.00092007
							Nat8f5	2												Tnfaip3	1.04568	0.000931074
							Npl	2												Pnp2	-2.53579	0.000932593
							Nyap2	2												Tnf	1.64843	0.000935734
							P2ry1	2												Gm43813	-2.37653	0.000942422
							Paqr7	2												Gabrg1	1.36232	0.000952028
							Pde7b	2												Ndrg2	0.86187	0.000956641
							Pid1	2												Cytip	2.65207	0.00095802
							Plbd1	2												Iffo1	-0.607734	0.000976548
							Plcb1	2												Cercam	-0.649497	0.000985784
							Prex2	2												Serpine1	1.02757	0.000987212
							Prrx1	2												Plekhg3	-0.536132	0.000992256
							Prrx2	2												Dock2	1.37433	0.00100322
							Ptms	2												Fut9	1.00127	0.00100416
							Pxdc1	2												Irf8	1.32622	0.00100719
							Rasl10b	2												Mir124-2hg	1.38371	0.00101353
							Rcan1	2												Piga	-0.604654	0.00102333
							Rcn1	2												Gm36855	-0.717327	0.00102757
							Rgs7bp	2												Angpt2	1.18176	0.00103482
							Rnf217	2												Sparcl1	0.953106	0.0010368
							Samd14	2												Tlnrd1	0.682078	0.00105141
							Scara3	2												Serpine2	0.964862	0.00106268
							Selenon	2												Cd300c2	2.07843	0.0010735
							Septin6	2												Slfn2	1.53261	0.00107996
							Sirpa	2												Gm43843	-0.874291	0.00108626
							Slc30a10	2												Adamts2	-0.844264	0.00109091
							Slc35f3	2												Gm5503	1.60144	0.00110769
							Smad9	2												Blnk	1.78547	0.00111137
							Sparc	2												Ppp1r3e	-1.12897	0.00113028
							Spred2	2												Synj2	-0.527571	0.00113879
							Spry1	2												Lhx6	1.94271	0.00114553
							Suclg2	2												Cdhr2	-2.98618	0.00115734
							Sult1c2	2												Prelid2	2.06933	0.00115901
							Sycp1	2												Mfsd1	0.441787	0.00115953
							Syt1	2												Efnb1	0.825566	0.00116342
							Sytl1	2												Thy1	1.19332	0.00116404
							Tenm2	2												Klhl33	1.57398	0.00118487
							Tmem176a	2												F2r	0.663916	0.00119029
							Tmem72	2												Btbd17	1.28198	0.00119032
							Top2a	2												Nfkbid	1.10238	0.00119079
							Tspan12	2												Plekhh1	-0.568115	0.0012219
							Vav2	2												Hvcn1	2.05537	0.0012393
							Wee1	2												Meiosin	-1.26356	0.00127177
							Zbtb45	2												Chst1	1.23298	0.00127346
							Zeb1	2												Chst10	1.17721	0.00127406
							Zfp36l2	2												Fam167b	3.9711	0.00127746
							Zfp385a	2												Gm7997	-1.1852	0.00128833
							Zmpste24	2												Sox2ot	-0.605838	0.00130358
							1110028F11Rik	3												Ighm	1.21187	0.0013106
							1520401A03Rik	3												Rasal3	1.72352	0.00131538
							1700063D05Rik	3												Cyba	0.721012	0.00132993
							1810062O18Rik	3												Ptprj	0.494051	0.00133506
							2310043M15Rik	3												Fam217b	1.01505	0.00134223
							2410021H03Rik	3												ENSMUSG00000117733	-1.59859	0.00134306
							2810429I04Rik	3												Tnfrsf11a	1.24566	0.00135582
							4930572G02Rik	3												Trpm2	1.46031	0.00135639
							4930579G18Rik	3												Tspan4	0.609392	0.00137508
							4933424G05Rik	3												Il17rb	-0.757925	0.00138088
							5031434O11Rik	3												Gpr183	1.38388	0.00138129
							7SK	3												Cyp4f15	0.997166	0.00139406
							9630041A04Rik	3												Adam19	-0.54716	0.00140453
							A930004J17Rik	3												2410021H03Rik	-1.0339	0.00140835
							Adamts20	3												Gm33302	2.455	0.00141405
							AI480526	3												Lmcd1	0.672549	0.00142109
							Aldh7a1	3												Gstt1	0.770619	0.00143425
							Anxa8	3												Pla2g7	0.949013	0.00143448
							Arntl2	3												Fstl1	0.792857	0.00143583
							Asxl2	3												Clec7a	2.37583	0.00144657
							Atg16l1	3												Dcdc2b	0.77004	0.00145498
							Baat	3												Timp3	0.645203	0.00145991
							BC037704	3												Xpo6	-0.45685	0.0014814
							BC046401	3												Nr4a3	0.524579	0.00149323
							Bcorl1	3												Slc6a1	0.67659	0.001518
							Bicc1	3												Dmp1	1.15112	0.00152174
							Btbd8	3												Gpr34	1.20471	0.00152582
							C230037L18Rik	3												Spp1	1.23248	0.00153595
							C730002L08Rik	3												Zfp280c	-0.570068	0.00153942
							Cacna1c	3												Pan2	-0.468248	0.00154296
							Cacna1h	3												Mylip	0.910009	0.00154572
							Car14	3												Ldha	0.525361	0.00154944
							Ccdc163	3												Lyn	1.03684	0.00155516
							Ccdc187	3												Nkain1	-0.740326	0.00157832
							Ccdc28b	3												Rgs7bp	0.637274	0.00159233
							Cdhr2	3												Ncf4	2.48215	0.00161008
							Chdh	3												Ptk2	-0.452072	0.00161821
							Clcn5	3												Was	2.10714	0.0016229
							Clgn	3												Id2	0.673419	0.00163956
							Cntrl	3												Hpgds	1.19725	0.00164082
							Coro2b	3												Gm42672	-1.97367	0.00164922
							D830024N08Rik	3												Eps8	0.732169	0.00165168
							Dcp1a	3												Sptbn4	0.804331	0.00165511
							Ddhd2	3												Selplg	1.86531	0.00167936
							Ddx17	3												Btk	1.84957	0.00168048
							Dguok	3												Septin6	0.841449	0.00170392
							Diablo	3												Farp1	0.627666	0.00170593
							Dot1l	3												Pfkl	0.432013	0.00173699
							Duxbl1	3												mt-Rnr1	0.669753	0.00174525
							Eif2b3	3												Wee1	0.721507	0.00175282
							Elovl7	3												Eya2	1.41131	0.00175923
							Eml5	3												Gna15	1.96376	0.00176342
							Enpp3	3												Pxdc1	0.598372	0.00177708
							ENSMUSG00000117733	3												Gpm6a	0.754187	0.00178109
							ENSMUSG00000120154	3												Ccdc187	-0.656981	0.00179207
							Faah	3												Ptprc	1.28023	0.00179484
							Far1os	3												Tnfrsf1b	1.00362	0.00180061
							Fcor	3												Gm10036	3.10834	0.00181069
							Fdps	3												Fgd3	-0.490529	0.00182373
							Firre	3												Lrig1	0.716638	0.00183738
							Fn3k	3												Zeb1	0.53224	0.00186769
							Fnbp4	3												Ppp1r14b	0.714349	0.00189318
							Fntb	3												BC034090	-0.590411	0.00190965
							Gm10059	3												Leng8	-0.537409	0.00192072
							Gm10277	3												Slc26a7	1.25582	0.00192689
							Gm11611	3												Gm33819	-2.85056	0.00193386
							Gm13404	3												Nfe2l3	-0.628608	0.0019587
							Gm15704	3												Hyal2	0.723504	0.00197304
							Gm15945	3												Ptprd	-0.547144	0.001999
							Gm16101	3												Slc38a6	-0.540546	0.00200109
							Gm17552	3												Per2	0.700044	0.00200463
							Gm19500	3												Ifit3	0.683433	0.00200566
							Gm19721	3												ENSMUSG00000120393	2.39905	0.00201605
							Gm22362	3												Gabrb1	0.790059	0.00201958
							Gm26743	3												Adrb2	0.810725	0.00202744
							Gm26782	3												Adcyap1r1	1.04623	0.00205003
							Gm3235	3												Suclg2	0.664133	0.00206897
							Gm33148	3												Stxbp2	-0.463472	0.0020717
							Gm33989	3												Gm32633	-1.00066	0.0020804
							Gm37311	3												Fam181b	1.00112	0.00210282
							Gm37443	3												Sytl1	1.64707	0.00210846
							Gm37534	3												Hcls1	1.28717	0.0021121
							Gm37769	3												Bmp3	2.69834	0.0021491
							Gm37818	3												Sfxn5	0.894544	0.00215275
							Gm38255	3												Gm1979	-2.00087	0.00216009
							Gm38642	3												Gm6145	0.941759	0.00217317
							Gm42205	3												Lrrc3	1.27452	0.00218019
							Gm42528	3												Ppfibp2	-0.468408	0.00219277
							Gm42672	3												Dot1l	-0.449072	0.00222018
							Gm43305	3												Cacng8	1.4087	0.00222531
							Gm43328	3												Chdh	-0.451949	0.00222734
							Gm43359	3												Rn18s-rs5	0.74823	0.00222816
							Gm43425	3												Fmnl1	1.22188	0.00223383
							Gm44877	3												Camk2b	0.735122	0.00228417
							Gm45188	3												Mras	0.881626	0.00230513
							Gm45235	3												Padi2	-0.499449	0.00230766
							Gm45345	3												Sla	1.61285	0.00231077
							Gm45426	3												Iars	-0.477612	0.00232929
							Gm45865	3												Hspbap1	-0.955784	0.00237594
							Gm47138	3												Atp1a2	0.831154	0.00238957
							Gm47648	3												Gcnt4	1.51003	0.00239057
							Gm48996	3												Plekha5	-0.398325	0.00240726
							Gm49012	3												Klf10	0.444682	0.00244016
							Gm49096	3												Aldh1l1	0.778849	0.00245374
							Gm49130	3												Pik3ap1	1.20523	0.0024701
							Gm49204	3												Lhx2	1.12604	0.00248139
							Gm49284	3												Tjap1	-0.445148	0.00249008
							Gm49475	3												Myo1g	2.01184	0.0025105
							Gm49703	3												Ncoa3	-0.427448	0.0025606
							Gm49883	3												T2	-0.920907	0.00257044
							Gm50012	3												Hmgcs1	-0.384091	0.00257618
							Gm50230	3												Cep72	-0.691621	0.00258032
							Gm5066	3												Npl	1.22265	0.00258177
							Gm6206	3												Trim9	0.779128	0.00259827
							Gm6402	3												Cacnb4	-0.452756	0.00261736
							Gm7985	3												Axl	0.616161	0.00262725
							Gm7997	3												Pld4	1.06713	0.00263667
							Gm9176	3												Mdm2	-0.382132	0.0026481
							Gramd1b	3												Ctnna3	-0.573775	0.00266577
							Grip2	3												Gm21092	-1.29904	0.00266843
							Gtpbp3	3												Abcd2	1.07424	0.00268499
							Hdac1	3												ENSMUSG00000119959	1.33569	0.00269034
							Hdac7	3												Slc7a11	0.983575	0.00273664
							Hdac9	3												Sgk2	-0.599934	0.00274716
							Hmgcs1	3												Hk3	1.32001	0.00275474
							Hrob	3												Mir7052	-1.1493	0.0027593
							Hspbap1	3												Phldb1	-0.561576	0.00276857
							Iars	3												ENSMUSG00000120639	1.69987	0.00277283
							Ints13	3												Alox5ap	2.03843	0.00278576
							Ints6l	3												Castor1	0.761898	0.00279116
							Ints7	3												1700017B05Rik	0.716172	0.00281439
							Iqcc	3												Sema6a	-0.578408	0.00282546
							Kcnq1ot1	3												Epb41l3	-0.538716	0.00284839
							Klhl42	3												Plekhg1	-0.483658	0.00286162
							Ldb3	3												ENSMUSG00000121153	-1.87157	0.00286972
							Ldlr	3												Szt2	-0.472547	0.00287377
							Leng8	3												Jph4	-0.559642	0.00287751
							Lss	3												Bsn	0.766696	0.00288011
							Luc7l3	3												Ptgs2	0.775421	0.00288901
							Mbd6	3												Gm39822	3.77314	0.00292013
							Mcc	3												Dusp6	0.659563	0.0029381
							Mdm2	3												Nkain4	0.951703	0.00294105
							Meiosin	3												Arhgap9	1.94071	0.00294717
							Metap1d	3												Acsl6	0.870776	0.00295169
							Mir344-2	3												Pcdhb2	1.8887	0.00297024
							Mir7061	3												Dclk1	0.559323	0.00298026
							Mlh1	3												Gm49519	-1.43866	0.00299301
							Msmo1	3												Kcnd2	1.25056	0.00301466
							Mtfmt	3												Dock5	-0.462841	0.00303782
							Muc1	3												Papss2	1.00407	0.00304681
							Ndnf	3												Adgrg1	0.561692	0.0030469
							Neat1	3												Mical3	-0.45147	0.00306798
							Nefh	3												Hba-a1	0.920204	0.00307213
							Nipal3	3												Thbd	0.949853	0.00307699
							Ntng2	3												Smim45	0.849673	0.00310061
							Numbl	3												Rgs2	0.640061	0.00311159
							Olfr1342	3												F13a1	0.796457	0.00312518
							Olfr1512	3												Gm7347	-1.65568	0.00314228
							Pan2	3												Asxl2	-0.413748	0.00317752
							Plac9	3												Ldlrap1	-0.511698	0.00317898
							Plekha5	3												Atp1b2	0.733697	0.00319044
							Plk3	3												Eno1	0.473058	0.00321228
							Pnp2	3												Cd33	1.24151	0.0032554
							Prdm10	3												Ccl7	1.19292	0.00329708
							Prss53	3												Themis2	1.59647	0.00330946
							Psmb5	3												Rnf217	0.725059	0.00330991
							Ptges3l	3												Egfr	0.956012	0.00333127
							Pwwp3a	3												Mrc1	0.711112	0.00336293
							R3hdm1	3												Clgn	-0.614342	0.00339125
							Rasl12	3												Cd300a	1.33711	0.00339635
							Rpl7a-ps9	3												Rhoh	1.776	0.00341119
							Rps2-ps9	3												Rps2-ps9	-4.55534	0.00341604
							Safb2	3												Slc1a4	0.745356	0.00342032
							Sbsn	3												Ldlr	-0.512369	0.00345955
							Slain1os	3												Dip2a	-0.500763	0.00348465
							Slc10a6	3												Ythdc2	-0.577016	0.00350514
							Slc1a7	3												Ints13	-0.421798	0.00350693
							Slc38a6	3												Pals2	0.932754	0.00353042
							Slc45a3	3												Tagap	1.26098	0.00356334
							Snai3	3												Prdm10	-0.548226	0.00356389
							Snrnp48	3												2310043M15Rik	-1.25884	0.00359637
							Snrnp70	3												Prickle1	-0.521116	0.00360557
							Srrm2	3												Fgfbp1	1.80045	0.00361504
							St8sia3os	3												Spon1	0.948687	0.00361728
							Stpg1	3												Tbxa2r	1.03842	0.00362084
							Stxbp2	3												Zfp14	-0.508122	0.00362682
							Syt15	3												Dlgap3	0.860426	0.00366605
							Szt2	3												Card9	1.71121	0.00369526
							T2	3												Rplp1	0.467023	0.0037039
							Tbc1d22bos	3												Tmem178b	-0.539571	0.0037083
							Tdrd6	3												Mog	-0.595919	0.00371084
							Tecpr2	3												Mdk	0.848203	0.00373191
							Tmem254	3												Lcp2	1.6054	0.00373955
							Tmem260	3												Gm45345	-1.46714	0.00374902
							Tmem268	3												Heatr3	-0.506163	0.0037549
							Tomm6os	3												Igdcc4	1.0652	0.00377107
							Trpc1	3												Ppip5k2	-0.46289	0.00377117
							Ubn2	3												A930004J17Rik	-0.830451	0.00383784
							Vldlr	3												Tpsb2	3.44554	0.00384008
							Wrn	3												Slc1a1	0.569946	0.00387012
							Ythdc2	3												Col6a6	1.44132	0.00387228
							Zbtb37	3												Plxnb3	-0.482529	0.003873
							Zc3h6	3												Prox1	-0.520847	0.00387489
							Zfhx2	3												Ptafr	1.45115	0.00387804
							Zfp287	3												Ifit3b	0.899288	0.00388588
							Zfp445	3												Sspn	-0.584997	0.00389376
							Zfp704	3												Gm49284	-0.660803	0.00389575
							Zfp74	3												Asxl3	-0.593834	0.00390046
							Zfyve26	3												Zfp74	-0.561147	0.00390216
							1500015L24Rik	4												Slc35f3	0.691468	0.00390333
							1700028E10Rik	4												Cxcl2	1.0663	0.00390378
							1700030C10Rik	4												Syt1	0.862738	0.00392119
							1700047M11Rik	4												Pwwp3a	-0.424155	0.00393125
							2600006K01Rik	4												4930579G18Rik	-0.835832	0.00393452
							4930452G13Rik	4												D830024N08Rik	-1.363	0.00393792
							4933428G20Rik	4												Smad9	0.744945	0.00395304
							A230001M10Rik	4												ENSMUSG00000120024	2.36908	0.0039598
							A330049N07Rik	4												Gldc	0.632974	0.00398424
							Aatk	4												Erbb3	-0.599758	0.00399294
							Abca2	4												Mical2	0.746995	0.00399692
							Abca6	4												Ikzf1	1.50381	0.00399692
							Abca8b	4												Gm32005	-1.8209	0.00400037
							Ablim2	4												Nyap2	1.66958	0.00400244
							Acsl1	4												Hsph1	-0.453916	0.00404197
							Adam19	4												Bmp1	-0.426785	0.00404665
							Adamts2	4												Fzd1	0.816869	0.00407607
							Adamtsl4	4												Shisa9	1.21555	0.00407865
							Ago3	4												Rps25-ps1	-1.89558	0.004088
							AI504432	4												Ntm	1.07031	0.00411045
							Ap3b2	4												Timp4	0.874415	0.00411136
							Aspa	4												Gm2629	1.28219	0.00412204
							Asphd1	4												Ano5	2.83482	0.00413968
							Asxl3	4												Slc14a1	1.06905	0.00415509
							Atat1	4												H2-DMa	1.06712	0.00415764
							Atn1	4												Pgm2l1	0.558416	0.00425842
							Atp10b	4												Tifab	1.49137	0.00428381
							Atp8b1	4												Mfsd2a	0.519614	0.00428394
							B230206H07Rik	4												Islr2	1.11107	0.00428547
							Baz2b	4												Tbc1d4	0.963204	0.0043304
							BC034090	4												Pid1	0.532142	0.0043711
							Bmp1	4												Gm10863	-0.747168	0.00440143
							Bora	4												Gm30003	4.96566	0.00440609
							C030017B01Rik	4												Tnnt2	2.24429	0.00442041
							C230053D17Rik	4												Ccdc85a	0.873981	0.0044251
							Cacna2d4	4												Cited2	0.55854	0.00443154
							Cacnb4	4												Cd37	1.42481	0.0044397
							Carns1	4												C730002L08Rik	-1.3708	0.00446238
							Ccdc13	4												Mgp	0.836933	0.00446386
							Ccp110	4												Tmem176a	0.546025	0.0044749
							Cdk5	4												Gm49130	-0.975573	0.00448085
							Cdkl5	4												Itih2	1.08308	0.00448258
							Cep72	4												Grm4	1.08911	0.00448754
							Cep95	4												Ksr1	-0.411535	0.00449659
							Cep97	4												Adcy2	1.12912	0.00450211
							Cercam	4												Slc30a10	0.781837	0.004503
							Cerox1	4												Gng2	0.695855	0.00456923
							Cipc	4												Ednrb	0.91728	0.00457336
							Clasp2	4												Ccr1	3.43935	0.00457735
							Clasrp	4												Car14	-0.380968	0.00458973
							Cldn14	4												Gm5066	-5.04603	0.0045995
							Clmn	4												Lrrfip1	0.666681	0.0046356
							Col16a1	4												Sema6b	0.63021	0.0046401
							Cpeb2	4												Eml6	-0.490702	0.00466248
							Cpox	4												Sox3	1.51085	0.00469438
							Creb5	4												Susd3	1.66956	0.00470978
							Ctnna3	4												Mt3	0.759553	0.00474678
							Ctsw	4												Cacna2d4	-0.665835	0.00475076
							Cttnbp2	4												Irf5	1.21781	0.00477751
							Cyp3a13	4												Gm13340	0.796594	0.00480978
							Daam1	4												Gm8121	1.02709	0.00483774
							Ddx55	4												Pfkm	0.702435	0.00485023
							Dennd4b	4												Bean1	1.64086	0.00487576
							Dhcr24	4												Mpped1	0.953022	0.00489312
							Dip2a	4												Gm43890	-1.47314	0.00491281
							Dip2b	4												Mtfmt	-0.595262	0.00493045
							Dixdc1	4												Rint1	-0.487202	0.00493948
							Dnajc6	4												Abr	0.443156	0.00494995
							Dnm3	4												Ly86	0.952248	0.00495562
							Dnmt3a	4												Astn1	1.00254	0.0049714
							Dock10	4												Fjx1	0.847945	0.00498485
							Dock5	4												Ntn1	0.430201	0.00499501
							Dusp26	4												Gm33989	-0.472026	0.00500119
							Efcab14	4												Jakmip1	1.37879	0.00500932
							Elovl6	4												Clec4a3	1.7662	0.00502459
							Eml6	4												Cyp7b1	0.706196	0.00502955
							ENSMUSG00000119994	4												Tenm2	0.815438	0.00504061
							ENSMUSG00000120522	4												Lyl1	0.916944	0.00505106
							ENSMUSG00000120777	4												Icosl	0.60814	0.00506686
							ENSMUSG00000121153	4												Arxes2	1.06203	0.00508709
							Epb41l3	4												Plbd1	1.30622	0.00512982
							Erbb3	4												Tbxas1	1.26865	0.00514018
							Erbb4	4												Myc	0.693229	0.00514129
							Exoc6b	4												Lgalsl	0.43893	0.005156
							F530104D19Rik	4												Nefh	-0.772258	0.00516337
							Fa2h	4												Hhatl	-0.467885	0.00517549
							Fah	4												Zfp101	-0.468109	0.00520992
							Fam126a	4												A4galt	0.741286	0.00521328
							Fam193b	4												Ccnd1	0.53832	0.00521953
							Fam222a	4												Smtnl2	-0.813531	0.00524926
							Fam234a	4												Tlr5	1.5678	0.00527798
							Fam53b	4												Gm37769	-4.93181	0.00528227
							Fgd3	4												Plcb2	1.5896	0.00528655
							Fgfr2	4												Rpl19-ps11	0.799543	0.0052917
							Fign	4												Tgfbr1	0.717016	0.00532097
							Fnbp1	4												Hdx	-0.796697	0.00542081
							Folh1	4												Shisa8	-0.747087	0.00546899
							Fut10	4												Rasl12	-0.426071	0.00546967
							Gab1	4												Gm47138	-1.91055	0.00547335
							Galnt6os	4												Cerox1	-0.581393	0.00549264
							Gipr	4												Trib2	0.520311	0.00559913
							Gm10863	4												Def6	0.9742	0.00562597
							Gm12470	4												Gm45865	-4.39923	0.0056324
							Gm12976	4												Tgfb3	0.427189	0.00564432
							Gm13905	4												Tgfb1	0.768607	0.00564617
							Gm15663	4												Ccnd3	0.42083	0.00568481
							Gm16240	4												Pde7b	0.665217	0.00571719
							Gm1979	4												Galnt6os	-0.981764	0.00572473
							Gm21092	4												Gria1	0.940494	0.00576249
							Gm21671	4												Phldb3	4.12822	0.00577499
							Gm30671	4												Clec12a	2.71956	0.00577624
							Gm32005	4												Ptprt	0.843788	0.0058125
							Gm32633	4												Gm13391	4.87714	0.00581374
							Gm33819	4												Hes5	1.80957	0.00582248
							Gm34776	4												Gm12976	-2.22512	0.00582951
							Gm36855	4												Hrob	-1.50046	0.00583178
							Gm37088	4												Tmem81	-0.569821	0.00587466
							Gm42913	4												Arrb1	0.585431	0.00588357
							Gm43751	4												Gramd3	-0.484479	0.00589383
							Gm43813	4												Fkbp5	1.69965	0.00590818
							Gm43843	4												Nectin1	-0.627559	0.00594622
							Gm43890	4												Ncoa4	-0.413378	0.00597284
							Gm43909	4												Ctnnd2	0.855635	0.00598757
							Gm44866	4												Scrt1	0.919763	0.00606546
							Gm45496	4												Gm37088	-4.6587	0.00607808
							Gm45869	4												Fa2h	-0.519137	0.00609276
							Gm4787	4												Opalin	-0.61494	0.00609879
							Gm49519	4												Dagla	0.702788	0.00612972
							Gm5138	4												Mir7061	-1.9949	0.00613004
							Gm5535	4												Eif4ebp1	1.11355	0.00614502
							Gm6525	4												Eif2b3	-0.496706	0.00619684
							Gm7347	4												Mxra7	0.586265	0.00622702
							Gng11	4												Ptpn6	1.07037	0.00623033
							Gpr61	4												Gm45623	3.3867	0.0062379
							Gramd3	4												Srpk3	-0.532121	0.00632169
							Grb14	4												Cipc	-0.421977	0.00634587
							Grm7	4												Col16a1	-0.549978	0.0063547
							Gsn	4												Kcnj16	0.979487	0.00638829
							Gss	4												Ndnf	-0.746769	0.00639975
							Gsta3	4												Slc3a2	0.377797	0.00640773
							Hdx	4												Tuba4a	0.512368	0.00642635
							Heatr3	4												Cryl1	0.823093	0.00644284
							Hexdc	4												Fermt3	0.891543	0.00644963
							Hhatl	4												Penk	1.93037	0.00650118
							Hr	4												Mgat4a	0.565155	0.00651729
							Hsph1	4												Gpr179	1.30402	0.00654951
							Iffo1	4												Ccr5	1.21648	0.00655173
							Il17rb	4												Emx2	1.12745	0.00656497
							Inpp5f	4												Epha10	0.812361	0.00657152
							Ipo13	4												Ass1	0.799378	0.00660698
							Izumo4	4												Cryz	0.622007	0.00661334
							Jakmip3	4												Mroh3	-0.92526	0.00662227
							Josd2	4												Elovl6	-0.448697	0.00664355
							Jph4	4												Slitrk2	1.07968	0.00667598
							Kcnu1	4												Ntsr2	1.48728	0.00670011
							Kif3a	4												Adora2b	0.612504	0.00670672
							Klhl20	4												Ecscr	0.942957	0.00671092
							Ksr1	4												Rap1a	-0.420255	0.00671825
							Ldlrap1	4												Fnbp4	-0.396836	0.0067429
							Lta4h	4												Pkig	0.533576	0.00674599
							Ly6g6f	4												Rcan1	0.427162	0.00675923
							Magi1	4												Pdzph1	1.59418	0.0067679
							Mboat1	4												Gm16240	-1.74185	0.00679283
							Mcam	4												Igfbp5	0.702916	0.00680776
							Mical3	4												Trpc1	-0.40908	0.0068335
							Mir5125	4												Zfyve26	-0.404884	0.00687465
							Mir7052	4												Itgb5	0.50237	0.00691684
							Mir7664	4												Mmd2	0.875695	0.00694988
							Mkrn2os	4												Cep95	-0.542145	0.00695675
							Mog	4												Apoe	0.674255	0.00698665
							Mroh3	4												Fam163a	1.10771	0.00699766
							Nacad	4												Snai3	-4.86625	0.00701214
							Ncoa3	4												Dhrs3	0.620232	0.0070196
							Ncoa4	4												Slc10a3	0.804301	0.00703261
							Nectin1	4												Tbkbp1	0.534721	0.00703788
							Nfe2l3	4												Gm49703	-1.44359	0.00705926
							Nipal4	4												Tomm6os	-1.42184	0.00706211
							Nkain1	4												Ccl2	1.04301	0.00707189
							Nmral1	4												Gm6206	-0.699488	0.00707917
							Nol4l	4												Gm11808	0.730499	0.00710739
							Nrap	4												Ablim3	1.38769	0.00710768
							Nrbp2	4												Rffl	-0.45041	0.00714219
							Nsmf	4												Gm42205	-3.82398	0.00724375
							Omg	4												Mir5125	-0.580105	0.00725368
							Onecut2	4												Gm43328	-0.843954	0.0072703
							Opalin	4												Rmnd1	-0.462312	0.00727281
							Padi2	4												Dixdc1	-0.407864	0.00727515
							Pcbp4	4												Dnmt3a	-0.41435	0.00728164
							Pcyt2	4												Snhg14	-0.486422	0.0072905
							Pex1	4												Paqr7	0.463836	0.0073538
							Phldb1	4												Wipi1	-0.450755	0.00735676
							Piga	4												Cdk5	-0.450563	0.0073698
							Pik3c2b	4												Pgm5	0.821165	0.00737108
							Plekhg1	4												Bhlhb9	0.469818	0.00739267
							Plekhg3	4												Prc1	-0.715992	0.00740539
							Plekhh1	4												Tpbgl	1.62262	0.0074476
							Plekhh2	4												Tagln3	0.884459	0.00746675
							Plxnb3	4												Zfp445	-0.368796	0.00750217
							Pou5f2	4												Acsl1	-0.430231	0.00750411
							Ppfibp2	4												Gimap5	1.16364	0.00750638
							Ppip5k2	4												Atp8b1	-0.564728	0.00751554
							Ppp1r3e	4												Dock10	-0.457339	0.00752786
							Prc1	4												Sorcs1	-0.442056	0.00756845
							Prickle1	4												2810429I04Rik	-0.539167	0.00758309
							Prima1	4												Gm3362	0.795689	0.00761484
							Prkn	4												Slc39a12	0.641861	0.00762039
							Prox1	4												Mctp1	1.2057	0.00762622
							Prr5l	4												Slpi	1.3851	0.00762959
							Prrt1	4												Inpp5f	-0.451336	0.00763427
							Psd3	4												Gli1	1.20983	0.00768751
							Ptk2	4												Fgfr2	-0.420915	0.00772011
							Ptprd	4												Olfr1342	-2.53847	0.00776475
							Rab33a	4												Psd3	-0.371873	0.00777522
							Rap1a	4												Cplx1	0.773695	0.00777652
							Rasal1	4												Prima1	-0.630094	0.00783352
							Rcbtb1	4												Fam126a	-0.347761	0.00785482
							Rffl	4												Dguok	-0.452735	0.00786656
							Rint1	4												Sbf1	-0.470057	0.00800344
							Rmnd1	4												Rgs7	1.06398	0.00803142
							Rnf112	4												Hdac9	-0.466199	0.00809998
							Rnf122	4												Rasal1	-0.499658	0.00810191
							Rnf220	4												Arhgap22	1.34045	0.00811449
							Rps25-ps1	4												Nrcam	0.881744	0.00812091
							Rps6ka5	4												Gm5138	-4.89421	0.00813848
							Rtn4	4												Nebl	0.526504	0.0081542
							Sass6	4												Klhl20	-0.445295	0.00817917
							Sbf1	4												Tubb2b	0.783339	0.00818179
							Sec14l5	4												Il16	1.41485	0.00818807
							Sema4f	4												Olfm4	2.37874	0.00821094
							Sema6a	4												Tmem72	0.770112	0.00821198
							Sgk2	4												Fdps	-1.03623	0.00821378
							Shisa8	4												Ms4a6b	1.55963	0.00821704
							Shroom2	4												Grk3	0.638964	0.00822648
							Slc25a27	4												Exoc6b	-0.449153	0.00823859
							Slc5a11	4												Fn3k	-0.399667	0.0082393
							Slc66a1	4												Fntb	-0.401153	0.00824032
							Smtnl2	4												Il6	2.13864	0.00826029
							Snhg14	4												Ugt8a	-0.477746	0.0082649
							Snx15	4												Gipr	-0.606957	0.00830498
							Snx30	4												Spocd1	-1.27229	0.00832913
							Snx32	4												Rin3	1.1736	0.00833704
							Sorcs1	4												Gm6402	-4.2885	0.0083403
							Sox2ot	4												Kcnc4	1.0818	0.0083481
							Spata2	4												2600006K01Rik	-0.693729	0.00836984
							Speer4a	4												Fgf13	0.92644	0.00837265
							Spocd1	4												Epb41	0.461478	0.00838601
							Srd5a1	4												Rapgef4	0.562731	0.00838699
							Srpk3	4												Gm4787	-2.24872	0.00838714
							Sspn	4												Foxo6os	2.6956	0.00848342
							St18	4												Folh1	-0.475879	0.00848678
							Stox2	4												Ap3b2	-0.498079	0.00850163
							Sv2a	4												Sting1	1.1607	0.00851004
							Synj2	4												Ublcp1	-0.525155	0.00855883
							Sytl2	4												Vgll3	0.997429	0.00857631
							Tasor	4												Cep97	-0.42862	0.00859457
							Tdo2	4												Pik3c2b	-0.467072	0.00863034
							Tjap1	4												Gm49883	-0.848506	0.00868328
							Tmem178b	4												Ube2d1	-0.487468	0.00868487
							Tmem63a	4												Josd2	-0.514679	0.0087504
							Tmem81	4												Srrm2	-0.365731	0.0087615
							Tmprss5	4												Ctsw	-1.9714	0.00876261
							Trim36	4												Slc66a1	-0.461712	0.00878438
							Trim59	4												Nrap	-0.732362	0.00883326
							Tsc1	4												Rpl12	0.374556	0.00884793
							Ube2d1	4												Coro2b	-0.342752	0.0088904
							Ublcp1	4												Firre	-0.404708	0.00895529
							Ugt8a	4												Rnf215	0.453453	0.00896433
							Wdr20	4												Rgs1	1.31691	0.00899288
							Wipi1	4												Mlph	1.1805	0.00904014
							Xpo6	4												Snrnp70	-0.384789	0.00906307
							Xrcc3	4												Srd5a1	-0.48988	0.00915863
							Ypel2	4												Eef1a2	0.800136	0.00915952
							Zdhhc9	4												Gm37534	-1.57327	0.00916753
							Zer1	4												Prss53	-1.8887	0.00919832
							Zfp101	4												Tnfrsf13b	1.20344	0.00920576
							Zfp14	4												Clcn5	-0.404244	0.00921886
							Zfp280c	4												Pex1	-0.417922	0.00922623
							9330117O12Rik	5												Ccl9	1.39821	0.00923709
							A4galt	5												Cxcl16	0.711664	0.00924705
							Abracl	5												Tmem119	1.66641	0.00927676
							Adcy7	5												Asph	0.47244	0.00928807
							Arhgap22	5												Rcn1	0.441478	0.00929352
							Arhgap26	5												Scg3	0.745814	0.0093029
							Arhgap9	5												Cdkl5	-0.428198	0.00931746
							Bcat1	5												Far1os	-0.783935	0.00931819
							Bdkrb2	5												Ccdc88b	1.21302	0.00935518
							C130073E24Rik	5												Tnfaip2	0.956619	0.00939029
							Cables1	5												AI504432	-0.607681	0.00939096
							Castor1	5												Atn1	-0.519754	0.00939379
							Ccl7	5												Nlrp3	1.07133	0.00939461
							Ccnd1	5												Fbln5	0.671925	0.00942717
							Ccnd3	5												Grip2	-0.617022	0.00942977
							Cd209a	5												Spry1	0.404431	0.00943852
							Cd300a	5												Plk3	-0.327055	0.00943949
							Cdh13	5												Nfkbiz	0.576395	0.00946474
							Cdh23	5												4930452G13Rik	-0.827651	0.00947178
							Celf6	5												Dgkb	0.522771	0.00948761
							Ch25h	5												Rps6ka5	-0.435382	0.00955768
							Cited2	5												Fam222a	-0.56143	0.00957706
							Clec4n	5												Gng11	-0.526013	0.00960871
							Coro1a	5												Hdac7	-0.385217	0.00962388
							Creg1	5												Rorb	0.909431	0.00964734
							Crmp1	5												Nmral1	-0.560017	0.00965907
							Cryl1	5												Nsmf	-0.38618	0.0097013
							Cxcl1	5												Bdkrb2	0.77466	0.00971762
							Cyba	5												Slc13a5	0.892688	0.00973787
							Cygb	5												Ints6l	-0.377538	0.00973828
							Efhd2	5												Tmem185b	0.507386	0.00974065
							Eif4ebp1	5												Casp4	1.11526	0.00975627
							ENSMUSG00000120600	5												Sult1c1	2.22124	0.00976481
							Epb41	5												Klf15	0.446649	0.00977449
							Epha10	5												Cacna1h	-0.442812	0.00978038
							F13a1	5												Muc1	-1.16472	0.00978423
							F2r	5												Ophn1	0.447077	0.0098122
							Fam167b	5												Mcc	-0.533116	0.00984962
							Fam20a	5												C030017B01Rik	-1.13776	0.00986143
							Fcer1g	5												Irx6	4.45853	0.00986544
							Fcgr1	5												Top2a	1.02898	0.00990721
							Fgf11	5												Midn	0.367366	0.00995526
							Fmo2	5												Abhd3	0.596297	0.00996582
							Foxo6os	5												Slc1a7	-3.29916	0.00998401
							Gdf10	5												Adamtsl5	0.841577	0.00999747
							Gm10335	5												Lman1	0.41917	0.0100022
							Gm11223	5												Hbegf	0.49595	0.0100176
							Gm33302	5												Zfp704	-0.324106	0.0100419
							Gm3362	5												Cttnbp2	-0.402342	0.0100893
							Gm4864	5												Camk2n1	0.593602	0.0100969
							Gm7536	5												Etv5	0.818549	0.0101032
							Gm8121	5												Tlr4	1.01724	0.0101157
							H2-DMa	5												1500015L24Rik	-1.13905	0.010148
							Hdac1-ps	5												Dcp1a	-0.385079	0.0101482
							Hey1	5												Abca2	-0.432738	0.0101545
							Htra1	5												Nacad	-0.512949	0.0101556
							Ier3	5												Gm13404	-1.30864	0.0101788
							Ifit3	5												Rpl10	0.375569	0.0102025
							Ifitm10	5												Rab33a	-0.660795	0.0102322
							Ifngr2	5												Septin5	0.584126	0.0102589
							Irx2	5												Slc46a3	0.515762	0.0102692
							Jakmip1	5												ENSMUSG00000120777	-1.66476	0.0102837
							Klf10	5												Irx2	0.955458	0.0102933
							Klf15	5												Gm7985	-2.25244	0.0102958
							Ldha	5												Gask1a	1.1067	0.0103027
							Lgalsl	5												Fam53b	-0.42646	0.0103028
							Lmcd1	5												Fmo1	0.678318	0.0103073
							Lrrc25	5												Rps6	0.444631	0.0103652
							Lrrc3	5												Anxa3	0.906057	0.0104031
							Lysmd2	5												Stk17b	0.512003	0.0104058
							Marchf1	5												P2ry1	0.745825	0.0104338
							Mctp1	5												Igfbp6	1.29405	0.0104827
							Medag	5												Hmgn2-ps1	0.752709	0.0104893
							Mfsd1	5												Ifi203	0.861553	0.0105327
							Mgl2	5												Mir344-2	-2.35035	0.0105613
							Ms4a6b	5												Glud1	0.580169	0.0105982
							mt-Atp6	5												Atp1a3	0.725882	0.0106096
							Mxra7	5												Nfam1	1.38804	0.0106192
							Ncoa4-ps	5												Gm10110	1.10609	0.0106317
							Nr4a3	5												Prr5l	-0.42993	0.0106356
							Ntn1	5												Ephb3	0.791936	0.0106646
							Olfm4	5												Mmgt2	0.571462	0.0107068
							Pde8b	5												Gm48996	-4.85509	0.0107267
							Pfkl	5												Gm6525	-1.82309	0.0107508
							Pgm2l1	5												Lmo1	1.13244	0.0108787
							Pkig	5												Fign	-0.562538	0.0109208
							Plekho1	5												Olfr1512	-4.75456	0.0109642
							Polr2l	5												Ier5	0.53751	0.0111013
							Ppfia4	5												Otulinl	0.910555	0.0111276
							Ppt1	5												Elovl7	-0.362572	0.0111544
							Prelid2	5												Nat8f5	1.25948	0.0111628
							Prr5	5												Adamtsl4	-0.415066	0.0111819
							Ptprj	5												Mlc1	0.733582	0.0112039
							Rasgef1a	5												Snx18	0.38909	0.011209
							Rgcc	5												Mfap3l	0.862205	0.011221
							Rgs19	5												Adamts20	-0.48654	0.011225
							Rnf19b	5												9330117O12Rik	0.518936	0.0113765
							Rnf215	5												Tsc1	-0.39301	0.0113838
							Rpl10	5												Emcn	0.839109	0.0114879
							Rpl12	5												Plau	0.778585	0.0115015
							Rps4x	5												Cbfa2t3	0.816121	0.0115135
							Rps6	5												Stox2	-0.398093	0.0115471
							S1pr1	5												Ntng2	-0.480018	0.011554
							Sall3	5												Pmepa1	0.499511	0.0115569
							Sh2b2	5												Sgcg	0.826146	0.0116213
							Slc10a3	5												Ppp1r3c	0.7259	0.0116426
							Slc3a2	5												St18	-0.468077	0.011664
							Slc46a3	5												Fyb	0.805414	0.0116719
							Slit1	5												Ccdc13	-0.476807	0.011692
							Smad6	5												Enpp3	-0.967093	0.0117065
							Smox	5												Zfp385a	0.551906	0.0117764
							Snx18	5												Gm15945	-4.35691	0.0117875
							Sox18	5												Rcbtb1	-0.417119	0.0117953
							Stk17b	5												Abi3	1.18849	0.011798
							Syt4	5												Dio2	1.46382	0.0119346
							Tbxa2r	5												Ddx55	-0.462639	0.0119668
							Tgfb3	5												Hbb-bt	1.50118	0.0119948
							Tifab	5												Mmp12	4.75117	0.0119979
							Tlnrd1	5												Slit1	1.05941	0.012013
							Tmem176b	5												Wnt7b	0.915816	0.0120346
							Tmem185b	5												Clmn	-0.399716	0.0120428
							Tnfrsf13b	5												Vldlr	-0.333725	0.0120704
							Tspan4	5												Dhcr24	-0.326008	0.0120841
							1700017B05Rik	6												Slfn8	1.19942	0.0121092
							Abca9	6												Plekho2	0.553745	0.0121219
							Abcc3	6												Tmem63a	-0.465844	0.012154
							Abi3	6												Hck	1.3616	0.0121635
							Ablim3	6												Clec4n	1.61153	0.0122327
							Adgre1	6												Erbb4	-0.379223	0.0123064
							Adgrg1	6												Igsf1	0.814219	0.0123395
							Adrb2	6												Syt13	0.852151	0.0123467
							Alox5ap	6												Irgm1	0.697339	0.0123738
							Angpt2	6												Tgm2	0.678002	0.0123975
							Angptl4	6												BC046401	-1.53335	0.0124064
							Anxa3	6												mt-Rnr2	0.473551	0.0124286
							Arhgap4	6												Gab1	-0.462192	0.0124287
							Arhgap45	6												Msmo1	-0.311201	0.0124546
							Arhgdib	6												Tbc1d22bos	-1.3717	0.0124605
							B2m	6												Gm9176	-3.05721	0.0125135
							B4galt4	6												Cd68	0.92793	0.0125168
							Bean1	6												Rps4x	0.45185	0.0125196
							Bgn	6												Baz2b	-0.365959	0.0125622
							Bin2	6												Gpr61	-0.863246	0.0125919
							Blnk	6												ENSMUSG00000120522	-0.661965	0.0126011
							Btk	6												Pla2g15	0.679305	0.0126013
							C1qa	6												Snx32	-0.439371	0.0126347
							C1qb	6												A230001M10Rik	-0.533123	0.0126848
							C1qc	6												Gli3	0.763668	0.0127481
							C3ar1	6												Arhgdib	0.906266	0.0127557
							C5ar1	6												Slc5a11	-0.827084	0.0127731
							Card9	6												Atat1	-0.400504	0.012814
							Casp4	6												Mkrn2os	-1.91435	0.01283
							Cass4	6												Eml5	-0.504428	0.0128377
							Cbfa2t3	6												Tubb2a	0.405807	0.0128433
							Ccdc88b	6												Gm33148	-1.88335	0.0128698
							Ccl2	6												Emp1	0.688184	0.0128779
							Ccl3	6												Parvg	1.15449	0.0129512
							Ccl4	6												5730414N17Rik	1.97291	0.0129666
							Ccl5	6												Slc10a6	-3.56986	0.0129833
							Ccl9	6												Kcnk6	1.20783	0.0130131
							Ccr5	6												Ucp3	1.23253	0.0130341
							Cd14	6												Trim59	-0.540304	0.0130833
							Cd300c2	6												Pcdh20	1.05605	0.0130844
							Cd33	6												Gsn	-0.42264	0.0130869
							Cd37	6												Lilrb4a	0.998413	0.0131287
							Cd53	6												Gtpbp3	-0.416454	0.0131438
							Cd68	6												Speer4a	-1.049	0.0131723
							Cd74	6												Gm42528	-0.56359	0.0131992
							Cd83	6												Gm43359	-1.25424	0.0132016
							Cd84	6												Myl4	1.38852	0.0132114
							Cd86	6												Klhl42	-0.45948	0.0132143
							Cdh1	6												Tspan13	0.620525	0.0132841
							Cebpa	6												Gm10277	-1.15052	0.0133166
							Clec2d	6												Csdc2	0.576924	0.0133245
							Clec4a3	6												Gm12470	-1.43701	0.0133887
							Clec7a	6												Magi1	-0.377447	0.0134229
							Clic1	6												Hic1	0.857077	0.013438
							Cmklr1	6												Omg	-0.469071	0.0134616
							Col6a6	6												Gm43751	-1.16049	0.0134958
							Coro2a	6												Ppfia4	0.661371	0.0135025
							Cpa3	6												ENSMUSG00000120600	4.60369	0.0135115
							Crybb1	6												Gm13905	-1.78359	0.0135263
							Csf1r	6												Fam193b	-0.314258	0.0135499
							Csf3r	6												Zc3h6	-0.568667	0.013554
							Ctss	6												Runx1	1.15982	0.0135787
							Cx3cr1	6												BC037704	-0.906005	0.0136207
							Cxcl2	6												Shc3	0.813124	0.0136288
							Cybb	6												B4galt4	0.60319	0.0136468
							Cyp4v3	6												St8sia3os	-3.52486	0.0136745
							Cyth4	6												Cyp2j9	0.752573	0.0136883
							Cytip	6												Ina	1.0709	0.0137759
							Def6	6												Laptm4a	0.332673	0.0138489
							Depp1	6												Gpr146	0.3784	0.0138881
							Dock2	6												Ddhd2	-0.346232	0.0139186
							Dusp6	6												Wdr20	-0.376821	0.0139201
							Ecscr	6												Itgam	1.08431	0.0139217
							Efnb1	6												Spata2	-0.444335	0.0139246
							Emcn	6												Medag	2.40985	0.0139267
							Emp1	6												Cpox	-0.477327	0.0139319
							ENSMUSG00000120024	6												Chn1	0.562949	0.0139771
							ENSMUSG00000120992	6												Baat	-4.6155	0.0140084
							Eya2	6												Gm37311	-4.6155	0.0140084
							Fam102b	6												Abcb4	0.83236	0.014032
							Fblim1	6												Adrb1	0.838885	0.0140628
							Fbln5	6												Irak2	0.628228	0.0141211
							Fcgr3	6												Bora	-0.632784	0.0141485
							Fcrls	6												Havcr2	1.39031	0.0141647
							Fermt3	6												Mcam	-0.412896	0.0141864
							Fgd2	6												Lonrf3	0.957183	0.0142845
							Fkbp5	6												Bicc1	-0.424962	0.0143072
							Fmnl1	6												Gm37277	1.89791	0.0143126
							Fmo1	6												Smox	0.44503	0.0143214
							Fstl1	6												Ccl5	2.42259	0.0143233
							Fyb	6												Fnbp1	-0.437441	0.0143903
							Gimap5	6												Ubn2	-0.407079	0.0144089
							Gm12663	6												Gli2	1.03792	0.0144862
							Gm2629	6												1110028F11Rik	-4.25554	0.0145703
							Gm39822	6												Olfm5	1.42303	0.0145834
							Gm42851	6												Gm6467	1.17914	0.0146274
							Gna15	6												Zmpste24	0.305681	0.0146382
							Golm1	6												Pcbp4	-0.482837	0.0146754
							Gpr146	6												Sema4f	-0.700233	0.0146852
							Gpr183	6												1700028E10Rik	-0.77388	0.0146988
							Gpr34	6												Pnp	0.498662	0.014716
							H2-Eb1	6												Gm7536	0.894484	0.0147196
							Havcr2	6												Cpa3	4.87477	0.0147237
							Hbegf	6												Polr2l	0.412341	0.0147242
							Hck	6												4933424G05Rik	-3.08508	0.0147443
							Hcls1	6												Gm42851	4.6404	0.0147745
							Hexb	6												Rpl7a-ps9	-4.05545	0.0147895
							Hic1	6												Sv2a	-0.4455	0.0148584
							Hif3a	6												Ddx17	-0.324692	0.0148723
							Hk3	6												Irf1	0.451827	0.0148776
							Hpgd	6												Zbtb45	0.527331	0.0149225
							Hpgds	6												Lss	-0.339068	0.0149243
							Hvcn1	6												Nr2f1	0.526571	0.0149308
							Hyal2	6												Gm47648	-2.29908	0.0149477
							I830077J02Rik	6												Sox18	0.782884	0.0149584
							Ier5	6												Gm45869	-0.677194	0.0149704
							Ifi203	6												Cx3cr1	1.49566	0.0150033
							Igfbp6	6												Tmem260	-0.351324	0.0150161
							Ighm	6												Hey1	0.393058	0.015017
							Ikzf1	6												Ptges3l	-1.18563	0.0150794
							Il16	6												ENSMUSG00000120154	-2.15992	0.0150909
							Il1a	6												Cxcl1	0.502124	0.0150914
							Il1b	6												mt-Atp6	0.460536	0.0150995
							Il6	6												Gsta3	-1.00862	0.0151623
							Inpp5d	6												Gm50230	-0.714106	0.015212
							Irak2	6												Ifngr2	0.539714	0.0152523
							Irf1	6												Gm3235	-1.98976	0.0152596
							Irf4	6												Prdx6	0.496666	0.0153245
							Irf5	6												C130073E24Rik	4.00941	0.0153385
							Irf8	6												Galnt10	0.394275	0.0153453
							Irgm1	6												Cdh1	1.17127	0.0153634
							Islr2	6												Celf6	2.7283	0.0153805
							Itgam	6												Hr	-0.408949	0.0153999
							Itgb5	6												Acss1	0.59466	0.0154252
							Itih2	6												6330403K07Rik	0.776377	0.0154599
							Kcnk6	6												Tlcd1	0.74417	0.0154909
							Kctd12	6												Cxcl14	1.42582	0.0155024
							Lag3	6												Lpxn	1.20197	0.0155029
							Lair1	6												Ch25h	0.720267	0.0155181
							Laptm5	6												ENSMUSG00000119994	-0.621543	0.0155487
							Lcp2	6												Zbtb37	-0.474005	0.0155611
							Lhx6	6												Sh2b2	0.981261	0.0156212
							Lpxn	6												Clasp2	-0.385991	0.0156633
							Lrrfip1	6												Efcab14	-0.33156	0.0156816
							Ly86	6												Arhgap4	1.37536	0.0157017
							Lyl1	6												Gm45496	-3.5758	0.0157083
							Lyn	6												Abca6	-0.488488	0.0157408
							Lyz2	6												Gm34776	-0.526294	0.0157849
							Mafb	6												Maob	0.467186	0.0157858
							Mcf2l	6												Mmrn2	0.68299	0.0157926
							Mertk	6												Slco2b1	0.86742	0.0158626
							Mfsd2a	6												2900052N01Rik	1.96899	0.0158658
							Mgat4a	6												Tasor	-0.384325	0.0158746
							Mgp	6												Gm30671	-2.5383	0.0159148
							Mlph	6												Selenon	0.336146	0.0159238
							Mmp12	6												Ablim2	-0.473793	0.0159301
							Mmrn2	6												Ppp2r2b	0.744977	0.0159331
							Mpeg1	6												Prkn	-0.567561	0.0159502
							Mylip	6												Slc2a1	0.723448	0.0159717
							Myo18b	6												Dip2b	-0.365337	0.01598
							Myo1g	6												Sult1c2	1.16039	0.0160173
							Nbl1	6												Pnma2	1.37334	0.0160269
							Ncf1	6												Mbd6	-0.372973	0.0160303
							Ncf4	6												Cybb	1.09504	0.0161469
							Nckap1l	6												Ipo13	-0.414134	0.0161824
							Nebl	6												Gm45188	-1.57652	0.0162304
							Neurl3	6												Syt4	0.761154	0.0162307
							Nfam1	6												Tdo2	-1.07016	0.0162362
							Nfkbid	6												Clec2d	0.627991	0.0162623
							Nfkbiz	6												Cyp4v3	0.815454	0.0162776
							Nlrp3	6												Astn2	0.650995	0.0162857
							Nrros	6												Crmp1	0.628026	0.0163247
							Olfm5	6												Cdh23	1.0483	0.016328
							Olfml3	6												Hexdc	-0.456819	0.0163474
							Ophn1	6												Gm49204	-0.601584	0.0163494
							Otulinl	6												Tmem176b	0.432453	0.0163698
							P2rx1	6												Gm15663	-0.560656	0.0164025
							P2ry12	6												Cd84	1.17948	0.0164104
							P2ry13	6												Zfp287	-0.430986	0.0164237
							Parvg	6												I830077J02Rik	1.66993	0.0164261
							Pde3b	6												Sbsn	-0.950688	0.0164319
							Penk	6												Creb5	-0.656229	0.0164339
							Pgm5	6												Safb2	-0.33178	0.0166163
							Phldb3	6												Aldh7a1	-0.380407	0.0166228
							Pik3ap1	6												Samd14	0.484941	0.0166763
							Pik3cg	6												Rhobtb1	0.556404	0.0167203
							Pla2g15	6												Tspan12	0.459669	0.0167248
							Plau	6												Slc11a1	1.19133	0.0168051
							Plaur	6												Snx15	-0.468772	0.0168211
							Plcb2	6												Coq10b	0.439965	0.0168315
							Plcl2	6												Gm10335	0.577072	0.0168502
							Pld4	6												Kif3a	-0.363636	0.0168695
							Plek	6												Gm43425	-4.08989	0.0170024
							Pmepa1	6												Gm26743	-4.60379	0.017088
							Pnp	6												Asic2	0.921268	0.0171451
							Prdm1	6												B2m	0.546163	0.017234
							Ptafr	6												Sertad1	0.469631	0.0172903
							Ptgs1	6												Gm10059	-2.29003	0.0173141
							Ptgs2	6												Kcnu1	-0.772063	0.0173241
							Ptpn6	6												Pou5f2	-4.69776	0.0173519
							Ptprc	6												Eif3j2	1.1703	0.0173839
							Ptprr	6												Cpeb2	-0.345542	0.0174054
							Rac2	6												Lrrc25	1.16556	0.0174525
							Rasal3	6												Extl1	1.151	0.0175089
							Rgs1	6												9630041A04Rik	-1.38873	0.0175253
							Rgs10	6												Adcy8	0.890257	0.0175299
							Rgs2	6												Nol4l	-0.448603	0.0177021
							Rhobtb1	6												Atg16l1	-0.313936	0.0177673
							Rhoh	6												Rnf220	-0.378888	0.0178399
							Rin3	6												Snrnp48	-0.339159	0.0179134
							Runx1	6												Fgf11	0.605249	0.0179234
							Selplg	6												Pcdhgc3	0.608407	0.0179371
							Sema6b	6												Grb14	-0.447747	0.0179735
							Serpine1	6												Marchf1	0.454994	0.0179772
							Sertad1	6												Ptms	0.308489	0.0180547
							Sgcg	6												Snx30	-0.458627	0.0181164
							Siglech	6												Luc7l3	-0.275254	0.0181219
							Sla	6												AI480526	-0.604622	0.01817
							Slc11a1	6												Fgf14	1.38585	0.018195
							Slc26a7	6												Shroom2	-0.383337	0.0182219
							Slc2a1	6												Angptl4	1.03562	0.0182618
							Slc2a5	6												Zer1	-0.367205	0.0182618
							Slco2b1	6												Cntrl	-0.346759	0.0182639
							Slfn2	6												Gm44877	-1.72397	0.0182766
							Slfn8	6												Amz1	0.597323	0.0182928
							Spi1	6												Hspb7	1.30719	0.0183471
							Spp1	6												Slc4a4	1.34584	0.0183562
							Sting1	6												Gm22362	-2.37025	0.0183598
							Sult1a1	6												Gramd1b	-0.387645	0.0183686
							Susd3	6												Cpb1	2.21772	0.0184709
							Syk	6												C230053D17Rik	-4.01837	0.0185301
							Tagap	6												Abracl	0.760048	0.0185445
							Tbc1d4	6												Prdm1	0.917019	0.0185509
							Tbkbp1	6												Zdhhc9	-0.402447	0.0185675
							Tbxas1	6												Rtn4	-0.377297	0.0185793
							Tgfb1	6												Adra1b	0.859746	0.0186134
							Tgfbr1	6												Lta4h	-0.344217	0.0186891
							Tgm2	6												Nbl1	0.578762	0.0187339
							Thbd	6												Aatk	-0.450031	0.0187398
							Themis2	6												Myo18b	1.72727	0.0187566
							Timp3	6												Sass6	-0.568096	0.0187968
							Tlr13	6												Insyn1	0.897999	0.0188049
							Tlr2	6												Ptprr	0.639521	0.0188106
							Tlr4	6												P2rx1	1.08784	0.0188458
							Tlr5	6												Ago3	-0.367317	0.0188571
							Tlr7	6												Dennd4b	-0.371755	0.0189184
							Tmem119	6												Gm49475	-3.98437	0.018973
							Tnf	6												Mlh1	-0.468182	0.0189752
							Tnfaip2	6												Psmb5	-0.386514	0.0190217
							Tnfaip3	6												Clic1	0.639164	0.0191143
							Tnfrsf11a	6												Kcnt2	1.19624	0.019175
							Tnfrsf1b	6												Fam234a	-0.336419	0.0191843
							Tpbgl	6												Gm50012	-0.917632	0.0191988
							Tpsb2	6												Kif5a	0.474402	0.0192194
							Trem2	6												Mir7664	-3.07095	0.0192502
							Trpm2	6												Stpg1	-0.689382	0.0192696
							Tspan11	6												Pou3f2	0.737675	0.019304
							Tspan13	6												Tcap	2.25873	0.0193269
							Tyrobp	6												Kcng4	1.19352	0.0193578
							Vav1	6												Cd209a	1.73179	0.0193713
							Vgll3	6												Cacna1c	-0.437855	0.019414
							Vsir	6												Clk4	-0.327976	0.0194307
							Was	6												4930525G20Rik	-1.18348	0.0194692
							Zbtb16	6												Dand5	0.684637	0.0194803
																				Rab3il1	0.561155	0.0195297
																				Mgat4c	1.55422	0.0195302
																				Gdpd2	0.915401	0.0195311
																				Prkce	0.470031	0.0195385
																				Gm9845	1.69814	0.0197406
																				Sec11c	-0.443789	0.0198671
																				Gm9794	0.379671	0.0198882
																				Slc25a33	0.41617	0.0199034
																				S100a10	0.762525	0.0199181
																				Galnt6	-0.498161	0.0199417
																				Exph5	1.35414	0.0199696
																				Gm20655	-1.58646	0.02001
																				ENSMUSG00000118364	-2.06318	0.0200209
																				Rps19	0.40312	0.0201093
																				Mir6942	-3.02534	0.0201434
																				Gm37953	-1.28792	0.0201671
																				Cep135	-0.454945	0.0201694
																				Gsap	0.658569	0.0201771
																				Cyp27a1	-0.438111	0.0201842
																				Mt1	0.37399	0.0202002
																				Gm4366	0.625534	0.0202143
																				Abl1	-0.36806	0.0202536
																				Gm48824	-4.66984	0.0202642
																				Serac1	-0.478707	0.0203227
																				2210411M09Rik	-0.709504	0.0203298
																				Cebpd	0.67053	0.0203671
																				Gm8152	-3.0485	0.0204272
																				Rspo3	1.1216	0.0205484
																				Sox4	0.534078	0.0205609
																				Tex48	-2.75714	0.0205745
																				Lix1	0.913087	0.0205864
																				Oas1a	0.920521	0.0206205
																				Tnfrsf21	0.415845	0.0206761
																				Gm15247	-1.88016	0.0206837
																				Senp7	-0.337931	0.0206886
																				Mybpc1	2.14823	0.0207572
																				Lrig3	-0.417481	0.0207623
																				Gigyf1	-0.350454	0.0208468
																				Pclo	-0.413531	0.0208609
																				Hspa12b	0.643552	0.020861
																				Eef2k	0.34857	0.0208763
																				ENSMUSG00002075520	-4.5955	0.0208788
																				Gm42549	-0.882365	0.0209145
																				Trib1	0.453776	0.0209228
																				Ntrk3	0.643911	0.0209526
																				Gm45591	-1.02023	0.020979
																				Cldn10	1.54092	0.0209823
																				Rabggtb	0.359811	0.0210445
																				Plcg2	0.580442	0.0210499
																				Gpld1	0.608511	0.0210538
																				Zcchc7	-0.338204	0.0211672
																				Gm43272	-1.11259	0.0212287
																				Spr	0.401959	0.0213216
																				Lcp1	0.546495	0.0213446
																				Cxxc5	-0.351433	0.0213651
																				Cblb	-0.364951	0.0214486
																				Aif1	1.13094	0.0214556
																				Atxn2	-0.289739	0.0214586
																				Kazald1	0.686891	0.0215046
																				Dkk3	0.62177	0.0216282
																				Scrg1	0.802766	0.02165
																				Ehd3	0.318913	0.0216797
																				9530078K11Rik	-4.61649	0.0216872
																				8430419K02Rik	-4.60142	0.0216992
																				Arhgef2	-0.339867	0.0217173
																				Gstm1	0.442146	0.0217262
																				Shc2	0.839527	0.0217427
																				ENSMUSG00000121080	-0.808126	0.0217435
																				Lasp1	0.424444	0.0217612
																				Acot11	0.510308	0.0217954
																				Enho	0.617446	0.0218132
																				Ms4a6c	1.75499	0.0218273
																				Sox21	0.759232	0.0218379
																				Gm45848	-2.81332	0.0218411
																				Nbea	-0.357327	0.0218431
																				Tpst2	0.406573	0.0218551
																				D7Ertd443e	-0.4913	0.0218715
																				Gpr65	1.91243	0.0218786
																				Serpinb1a	-0.406355	0.0218966
																				Neurl1a	0.668251	0.0219085
																				Gm33594	-0.727653	0.0219104
																				Gpr84	1.94359	0.0219318
																				Npat	-0.39283	0.0219333
																				Gm43610	-1.11776	0.0219339
																				Aqp4	0.614488	0.0219636
																				Mir1970	-4.58874	0.0219731
																				Foxg1	0.770024	0.0220104
																				Pak3	-0.538006	0.0220603
																				Snta1	0.428615	0.0220843
																				Fchsd2	0.376968	0.02215
																				Pcsk1n	0.629684	0.0221856
																				Egr3	0.487508	0.022218
																				D130017N08Rik	-0.56822	0.0222732
																				Atf5	0.432549	0.0222861
																				Raver2	0.670682	0.0223684
																				Gm28320	-1.36231	0.0223789
																				Syt6	1.57114	0.0223837
																				Marchf3	0.91674	0.0224003
																				Gm38126	-4.48502	0.0224651
																				Shroom3	-0.423414	0.0225286
																				Rap1gap2	0.756073	0.0225416
																				Tgfbr3l	-0.738093	0.0225471
																				Lgr6	0.862281	0.0225799
																				Mdm4	-0.33974	0.0225921
																				BC024139	-0.63678	0.0226003
																				Adamts6	-0.489903	0.0226411
																				Polb	-0.417486	0.0226998
																				Exd2	-0.295207	0.0227635
																				P2ry6	1.11358	0.0227909
																				Osm	1.60416	0.0228071
																				Acy1	-0.434651	0.0228108
																				Trim63	4.14256	0.0228263
																				Thsd4	0.649696	0.0228812
																				Eml2	-0.332176	0.0229295
																				Cyp2j12	-0.458155	0.0229549
																				Cyria	0.660877	0.0230271
																				Mgat2	0.389263	0.0230833
																				Ccng1	0.311585	0.0231009
																				Cntn3	-0.636544	0.0231518
																				Sp9	1.47783	0.0231917
																				1700001P01Rik	-1.6393	0.0232104
																				Gm36944	-1.14801	0.0232188
																				Pitpnc1	0.462365	0.0232359
																				Slc9a3r1	0.470029	0.0232482
																				Azin2	-0.665958	0.0233133
																				Lrrc59	0.300379	0.023319
																				Sbk3	-0.919842	0.023451
																				Il4ra	0.80908	0.0234699
																				Plp1	-0.426129	0.0234936
																				Sema4a	0.553339	0.02352
																				Kmt2d	-0.371413	0.0235461
																				Gm42721	-4.02214	0.0235566
																				Nat8l	0.685362	0.0236009
																				Slc15a3	0.876297	0.0236184
																				Itgb4	-0.376428	0.0236268
																				Ly6a	0.737175	0.0236363
																				Mtss1	-0.340451	0.0236692
																				Gm12326	-0.556046	0.0237415
																				Gm11948	-1.52064	0.023765
																				Cmtm5	-0.443244	0.0237723
																				Slc6a11	1.58062	0.0237782
																				Ano4	-0.44709	0.0237989
																				4930526A20Rik	-1.56626	0.0238492
																				Gm11457	-1.70909	0.0239174
																				Spata25	1.32338	0.0239632
																				Zfp239	-0.408175	0.0239995
																				A730056A06Rik	1.37616	0.024091
																				Kmt2b	-0.331676	0.0241114
																				Olfml1	-0.353519	0.0241177
																				Gm37982	-4.26169	0.0241179
																				Gm24924	-2.95122	0.0241864
																				Ano9	4.87675	0.0242237
																				Gkap1	-0.330191	0.0242733
																				Baalc	1.25249	0.0243233
																				Matk	0.766693	0.0243391
																				Hid1	-0.423689	0.024456
																				Gm42979	-0.598091	0.024494
																				Slc7a5	0.632399	0.0245193
																				Acaa2	0.441036	0.0245229
																				Zcwpw1	-0.507151	0.024542
																				Nat8	0.848553	0.0245628
																				Cdk18	-0.466363	0.0245682
																				Plin3	-0.423341	0.0245727
																				Gm960	-1.43734	0.024606
																				Capn2	0.360572	0.0246539
																				Tnfsf13	1.12217	0.0246749
																				Gm44510	-1.80618	0.0246904
																				Naprt	0.584562	0.0247444
																				Krt23	1.03675	0.0247652
																				Sema6d	-0.333314	0.0247749
																				Trhde	1.18382	0.0248943
																				Chpf	0.342938	0.0249197
																				Gm43360	-1.32009	0.0249569
																				Lrrc45	-0.349758	0.0249818
																				Gm8850	-1.68417	0.0249938
																				C630043F03Rik	-0.49212	0.0249988
																				Gm10132	0.66302	0.0251404
																				Cd99l2	0.329046	0.0251915
																				Rel	0.49342	0.0252253
																				Rxfp1	4.37214	0.0252717
																				Ost4	0.427477	0.0253079
																				Erc2	1.05801	0.0253623
																				Tspan15	-0.415085	0.0253845
																				4921539H07Rik	-4.40922	0.0253901
																				D7Ertd128e	-4.40922	0.0253901
																				Gm43300	-0.551165	0.0254049
																				Man2a1	0.508659	0.025434
																				Cav2	0.481837	0.025485
																				Fkbp10	0.571854	0.0254951
																				1010001B22Rik	-2.03252	0.0255082
																				Gm47888	-1.16511	0.0255242
																				Pou3f1	-0.690578	0.0255267
																				Lin7c	0.295404	0.0255777
																				Tet1	-0.449185	0.025594
																				Gm15636	-3.39829	0.0256219
																				Tnfrsf11b	1.26802	0.0256473
																				Chmp7	-0.361843	0.0256492
																				Tlr1	2.24878	0.0256699
																				Tpm4	0.557717	0.0256712
																				Zfp804a	2.3072	0.0257146
																				Birc3	0.741758	0.0257919
																				2310039H08Rik	0.603596	0.0257964
																				Gm44931	-2.91509	0.0258182
																				Nr1h3	0.647879	0.0258244
																				Nrgn	0.631037	0.0258354
																				Slc25a38	-0.398118	0.0258927
																				Nt5c1a	1.86614	0.0259998
																				Zfp536	-0.453445	0.0260044
																				Gm12743	-1.64053	0.0260343
																				Ier5l	0.484045	0.0260401
																				Ptpdc1	-0.386645	0.0260617
																				Il10ra	1.59989	0.0261528
																				Rps13	0.366456	0.0261661
																				Lilrb4b	1.03979	0.0261861
																				Fryl	-0.331696	0.026223
																				Kndc1	-0.362817	0.0262397
																				Hk2	0.832253	0.0262472
																				Litaf	-0.385936	0.0262713
																				Syn2	0.71055	0.0262849
																				4921514A10Rik	-1.84705	0.0263125
																				Lix1l	0.392539	0.0263177
																				Prodh	0.538732	0.0263536
																				Lrrc8a	0.457394	0.0264521
																				Itgb2	1.10814	0.0265574
																				Filip1	0.553806	0.0265618
																				Lig3	-0.341922	0.0265676
																				Magi3	0.49642	0.0265737
																				Nlrp1b	1.65091	0.0265851
																				Gm4221	-0.706961	0.0265913
																				Oaf	0.674346	0.026626
																				Tbc1d10a	0.469784	0.0266303
																				Vps13c	-0.358592	0.0266483
																				Fam228b	-0.519614	0.0266592
																				Entpd2	0.837263	0.026689
																				Stab1	0.610823	0.0267069
																				Tmem151b	0.668459	0.0267553
																				Mcoln1	-0.305907	0.0268178
																				Mir142hg	1.84192	0.0268224
																				Gm47239	-1.01384	0.0268416
																				Ramp2	0.65071	0.0268559
																				Mob3b	-0.380875	0.0268692
																				Ermn	-0.418561	0.0269081
																				Kcnd1	0.701146	0.0270138
																				Pkmyt1	0.561332	0.0270591
																				Lpcat4	-0.400559	0.0271217
																				SNORA21B	2.52239	0.0271423
																				Apobr	1.26919	0.0272078
																				Rpl21-ps15	0.448381	0.0272896
																				Acsbg1	1.31837	0.0273504
																				AI661453	1.01762	0.0273825
																				Pfkfb2	-0.358914	0.0274878
																				Txk	4.46305	0.0275009
																				Svop	1.36608	0.0275373
																				Trim47	0.660107	0.0275443
																				Cntn2	-0.411809	0.0275933
																				Nol4	0.567842	0.0276005
																				Kcna2	-0.435621	0.0276047
																				Gm48796	-0.553278	0.0276618
																				Gm50462	-0.530668	0.0277767
																				Sc5d	-0.295535	0.0278744
																				Stambpl1	0.651851	0.0278902
																				Gm43128	-0.695082	0.0279126
																				Ccny	0.334798	0.0279128
																				Pmaip1	0.817902	0.0279299
																				Abhd18	-0.421509	0.0279674
																				Abca8a	-0.49912	0.0280026
																				Tlr9	1.38015	0.0280423
																				Gm41349	-0.656317	0.028084
																				Gm45548	-2.16964	0.0281054
																				Pou2f2	0.961216	0.0281467
																				Inpp5b	-0.321309	0.0281582
																				Samsn1	1.53072	0.0281588
																				Cap2	0.457931	0.0281673
																				Junb	0.38562	0.0282043
																				4930517O19Rik	-4.4127	0.0282597
																				Actr3b	0.809717	0.028314
																				Cnppd1	-0.303501	0.0284189
																				Slc46a2	-3.32936	0.028481
																				Smoc1	0.409664	0.0285227
																				Zfp931	0.608735	0.0285621
																				Scamp5	-0.409874	0.0285898
																				Fus	-0.270355	0.0286368
																				Pck2	0.403977	0.0286687
																				Depdc7	-0.492594	0.0287147
																				Gpr165	0.758503	0.0287236
																				Gm16168	-0.592511	0.0287472
																				Csf2rb	1.29697	0.0287628
																				Gm47099	-3.80755	0.028834
																				Isoc1	0.357521	0.0288402
																				Map6d1	-0.461474	0.0288449
																				Vcam1	0.426424	0.0288475
																				Mien1	-0.499678	0.0288594
																				2810442N19Rik	-0.812317	0.0289846
																				Gpr88	2.04674	0.0290086
																				Hhip	-0.419603	0.0290169
																				Sardh	0.610774	0.029076
																				Cplx2	0.479803	0.0290996
																				Gm28777	-4.49864	0.0291379
																				Cpne6	1.40806	0.0291408
																				Car8	0.946385	0.0291462
																				Tmod1	-0.503494	0.0291683
																				Hpcal4	0.561079	0.0292371
																				Pygm	0.547116	0.0292771
																				Cdc42ep4	0.436488	0.0292813
																				Gm42572	-1.31527	0.0292815
																				Gm34883	-2.15185	0.0292842
																				Itpripl2	0.685838	0.0292945
																				Ranbp3l	0.842397	0.0292992
																				Btbd16	-0.753047	0.0293279
																				Gm11627	1.05844	0.0293537
																				P4ha1	0.344351	0.0293624
																				Gm19327	-1.5759	0.0294065
																				H2-D1	0.445602	0.0294201
																				Xdh	1.36509	0.0295354
																				Pde4d	0.553223	0.0295994
																				Sorcs2	0.616691	0.0296086
																				Spg20	-0.363421	0.0297057
																				Rpl17-ps3	0.401038	0.0297233
																				Gm15344	-0.716546	0.0297721
																				Rcn2	0.50719	0.0297936
																				Pglyrp1	0.867154	0.0298531
																				Gm7367	0.603429	0.0298725
																				Srcin1	-0.397888	0.029876
																				Gm13629	4.50608	0.0299036
																				Gm10538	-1.71699	0.0299369
																				Adam22	-0.318942	0.029959
																				Gm16310	-1.07311	0.0299858
																				Wfdc18	-0.68588	0.0299951
																				Pou3f4	0.942563	0.0300007
																				Gm45572	-3.77767	0.0300175
																				Hexa	0.344222	0.0300208
																				mt-Co1	0.447652	0.0300221
																				Tnfsf12	0.674245	0.0300257
																				Fads2	0.520812	0.0300316
																				Nat14	0.484764	0.0300799
																				Ppp1r18	0.680192	0.0301867
																				Upk1b	1.74154	0.0302012
																				Rps10-ps2	0.503862	0.0302138
																				Abhd16b	-3.89483	0.0302348
																				Stmn1	-0.427967	0.0302447
																				Insc	-0.434209	0.0302853
																				Pygb	0.452655	0.0302936
																				Sox1	0.60123	0.0303234
																				Gm18305	-2.59688	0.030359
																				Cmtm3	0.507466	0.0303642
																				Thrsp	0.638025	0.0303747
																				Cpb2	-3.92313	0.0303965
																				Rian	0.339797	0.0304032
																				Tmbim1	-0.37214	0.0304565
																				Chsy1	0.52794	0.0304836
																				Gm26660	-0.597594	0.0305169
																				Srxn1	0.341353	0.0305244
																				Pcdhb9	0.779601	0.0305429
																				ENSMUSG00000121206	-2.6649	0.0305518
																				Map1a	-0.400567	0.0306031
																				Ankrd28	-0.370167	0.0306275
																				Pax8	-4.50655	0.0306555
																				Dmpk	-0.270775	0.0307097
																				Poln	-1.397	0.0307588
																				Atf7ip	-0.321881	0.0307967
																				Ugt1a7c	1.41055	0.0308314
																				Pard3	-0.30836	0.03087
																				Lingo2	-0.747811	0.0309445
																				Stx6	-0.370932	0.030947
																				Fam122b	-0.382259	0.0309506
																				Arhgap31	0.454151	0.0309694
																				Rps4l	-0.698544	0.0309788
																				Elmo1	-0.39715	0.0310015
																				Rnase1	1.25425	0.0310067
																				Hsf5	-1.05139	0.0310084
																				Ddr1	-0.333299	0.0310102
																				C030018K13Rik	1.81888	0.0310152
																				Gm15899	-1.78447	0.0310298
																				Igf2bp1	-2.99438	0.0310312
																				4931415C17Rik	-1.16308	0.0310922
																				Gm18760	-1.62052	0.0311097
																				Pdxp	0.906995	0.0311281
																				Txndc16	-0.378589	0.0311297
																				Car5a	1.63612	0.0311901
																				Srfbp1	-0.406479	0.031226
																				Pls1	-0.420704	0.0312669
																				Gm6089	-0.885953	0.0313387
																				Hmgn2	-1.20704	0.0313549
																				Plpp2	-0.429931	0.0313625
																				Podxl2	0.545724	0.031399
																				ENSMUSG00000120820	-3.25691	0.0314343
																				Vcan	0.65898	0.0314773
																				Gamt	-0.49112	0.0315065
																				Gad1-ps	3.74141	0.0315186
																				Ptp4a3	0.482106	0.031533
																				Gm5436	1.49475	0.0315491
																				Stn1	-0.473623	0.0315614
																				Mrpl37	-0.402272	0.0315748
																				Bcas1os2	-0.630688	0.0316448
																				Abhd8	0.470419	0.031664
																				Gm16133	-3.32096	0.0317291
																				Nfat5	-0.350255	0.0317292
																				Caly	0.794077	0.0317367
																				Slc24a2	-0.4095	0.0317493
																				Palmd	0.610944	0.0318078
																				Mid1	0.602888	0.0318607
																				Prpf39	-0.289921	0.0318683
																				Dll3	1.74754	0.0318794
																				Dcp2	-0.402754	0.0318964
																				Etv4	0.765222	0.0319013
																				BC022960	-0.640595	0.0319135
																				Itgb3	-0.549002	0.0319241
																				Prkcz	-0.384632	0.0319345
																				4930505M18Rik	-3.09729	0.0319517
																				C1ql2	1.15138	0.0320538
																				Gm42141	-2.99172	0.0321146
																				Mpp2	-0.424241	0.032126
																				Cers2	-0.374139	0.0321586
																				Gm3793	-4.4237	0.0321686
																				Apod	-0.537627	0.0321893
																				Gm38393	-0.484043	0.0321973
																				Gm33320	-1.32373	0.0322287
																				Pcolce2	0.269814	0.0322952
																				Aldh1l2	-0.419382	0.0323035
																				Erv3	-2.31716	0.0323751
																				Sdc4	0.435897	0.0323866
																				Elavl3	-0.392952	0.0324311
																				Prxl2a	0.41002	0.0324634
																				Has1	-1.16056	0.0324795
																				ENSMUSG00000120322	3.25721	0.0325328
																				Cd200	0.356094	0.0325632
																				ENSMUSG00000120232	-0.65565	0.0326408
																				Dock3	-0.427059	0.0326652
																				Gm12868	1.0524	0.0326999
																				Atp8b5	-0.696316	0.0327353
																				Klhl12	-0.345773	0.0327653
																				Gm43759	-0.74608	0.032785
																				Micall1	-0.369194	0.0328251
																				Plag1	-0.568501	0.0328661
																				ENSMUSG00000120485	-1.05663	0.032939
																				Gm17484	-1.51896	0.032944
																				Gm43662	-2.5165	0.032959
																				Tyro3	-0.41021	0.0330087
																				Inf2	-0.361656	0.0330479
																				Gm42782	-2.1106	0.0330532
																				Sfswap	-0.334714	0.0330992
																				Gm17195	-2.18472	0.033119
																				Gm48958	-1.43533	0.0331237
																				Prg4	1.47412	0.0331515
																				Slc25a24	0.666624	0.0331595
																				1700066M21Rik	-0.428785	0.0331937
																				Gm37084	-1.20441	0.0332278
																				Wfdc1	0.734012	0.0332479
																				Chp2	-0.8827	0.0333134
																				Pals1	-0.309679	0.0333172
																				Cdc42ep2	-0.425061	0.0333482
																				Chst11	0.381633	0.0333766
																				Gas7	-0.384463	0.0333916
																				Col3a1	0.758244	0.033398
																				AI197445	-1.04801	0.0334645
																				Sh3pxd2b	0.491638	0.0335002
																				Trpv3	-0.712861	0.033504
																				Fndc5	0.997036	0.0335124
																				Olfr1372-ps1	1.92189	0.0335564
																				Rcor3	-0.343029	0.0335994
																				Fcna	-1.57734	0.0336137
																				Limd2	0.547333	0.0336184
																				Lpgat1	-0.348789	0.0336287
																				Gm18194	-1.47243	0.0336583
																				Igfbp7	0.517379	0.0337127
																				Xylt1	0.565934	0.0337933
																				Gm13546	-1.99596	0.0338098
																				Arhgap33	-0.492692	0.0338235
																				Ccl24	1.2716	0.0338561
																				Sst	1.16435	0.0338562
																				D16Ertd472e	-0.392325	0.0338909
																				Optn	-0.325059	0.0339448
																				Fancc	-0.405283	0.033959
																				Tmem106a	0.890594	0.0339627
																				Gm5067	-0.547302	0.0340011
																				Gm49702	-0.856431	0.0340466
																				Ly6c1	0.644201	0.0340602
																				Paqr5	0.624408	0.0340733
																				Cd163	0.564226	0.0340764
																				Ifi213	2.75528	0.0341892
																				Gm49125	-1.17487	0.0341916
																				Cux2	-0.35367	0.0341969
																				Nxnl2	-2.82174	0.0342073
																				Zfp428	0.718339	0.0342828
																				Gm5763	-1.04475	0.0343098
																				Nkd2	0.491223	0.0343262
																				Rps16-ps2	0.396	0.034379
																				Gm37477	1.494	0.0344049
																				Gm35021	2.14558	0.0344476
																				Neil1	-0.471929	0.0344875
																				Flcn	-0.30144	0.0345904
																				Phc1	-0.314054	0.0346109
																				Ccnt2	-0.275235	0.0346552
																				Wwtr1	0.444495	0.0346605
																				Wdfy4	1.15312	0.0346754
																				1500004A13Rik	-0.444082	0.0347499
																				Treh	-1.11848	0.0347501
																				Gm45132	4.2927	0.0347633
																				Gm10561	0.696512	0.0347899
																				Man1c1	0.316794	0.0348003
																				Gm45644	-1.15756	0.0348186
																				Sox11	0.774807	0.0348826
																				Rpl35	0.395226	0.0348943
																				Fcrl1	1.96045	0.0348951
																				Gm28609	-0.900153	0.0349453
																				Camk2n2	0.667272	0.0350033
																				Acsf2	0.541937	0.0350825
																				Dpy19l1	-0.349371	0.0350872
																				Nek6	0.444033	0.0350985
																				Crym	0.855873	0.0351107
																				9030404E10Rik	-4.52546	0.035122
																				Cys1	0.696592	0.0351955
																				Cramp1	-0.333857	0.0353564
																				Rpl30	0.420313	0.035431
																				H2-T22	0.417845	0.0354801
																				Hoga1	1.19606	0.035496
																				Fbxw17	-0.416197	0.0355108
																				Cldn11	-0.467678	0.0355991
																				Chst5	1.12044	0.0356095
																				Gm30177	-4.2941	0.0356354
																				Tnfrsf14	1.04582	0.0356417
																				Gm37529	-3.22896	0.0356516
																				Immp1l	-0.436698	0.0356579
																				Ppip5k1	-0.293511	0.0357742
																				mt-Atp8	1.28003	0.0358459
																				Sccpdh	-0.422846	0.0358522
																				Il21r	1.02591	0.0358783
																				Ccn3	1.42523	0.0358784
																				Erich6	-1.02293	0.0359158
																				Icam1	0.538723	0.0359412
																				Mzb1	-1.20238	0.0359519
																				Ebf3	1.47158	0.0359792
																				Secisbp2l	-0.353408	0.0360636
																				Ednra	0.488605	0.0361333
																				Ptprk	-0.255532	0.036159
																				Icam2	0.633364	0.0361693
																				Mbip	-0.364613	0.0362232
																				Gm17491	-0.522939	0.0362233
																				Frmd8	-0.459544	0.036254
																				2700052C19Rik	-1.11265	0.0362548
																				Edn3	0.568677	0.0362581
																				Rab7b	-0.465313	0.0362806
																				Acap2	-0.299062	0.0363041
																				Fcgr2b	0.99249	0.0363166
																				Gpr26	1.42515	0.0363201
																				Ddx3x	0.310027	0.0363914
																				Gm13322	3.70713	0.0364075
																				Gm9349	3.70713	0.0364075
																				Acte1	4.65025	0.0364343
																				Cdc42ep1	-0.359896	0.0365055
																				Gm6793	0.327227	0.0365792
																				Gm50277	-2.58742	0.0365986
																				Wdr44	-0.399209	0.0366277
																				Tmem150c	0.729683	0.0366361
																				Ubald1	-0.328173	0.0366586
																				Rftn1	-0.463687	0.0367005
																				Tcim	0.755025	0.0367805
																				Gm10557	0.412073	0.0367887
																				Gm24071	-4.33786	0.0367904
																				Foxp2	0.877098	0.0368313
																				Bmp4	0.489227	0.0369131
																				Gm15689	0.890549	0.0369185
																				Acaca	-0.306728	0.0369591
																				Igkv4-74	-5.19201	0.0369632
																				Usp48	-0.270166	0.0369989
																				Greb1l	-0.697752	0.0370252
																				1700010H22Rik	-4.35853	0.0370694
																				Gm45613	-4.35853	0.0370694
																				Scn1b	0.657247	0.0371169
																				Ramp1	0.715613	0.0371681
																				Gm42445	4.33582	0.0371733
																				Stmn3	0.684107	0.0371927
																				Ttyh1	0.574847	0.0372088
																				Gm45493	-1.29462	0.0372836
																				Plxnc1	0.556542	0.0372865
																				Sema3c	0.70248	0.0373271
																				Id3	0.478306	0.0373412
																				4930432E11Rik	3.65551	0.0373645
																				Hunk	-0.404679	0.0374019
																				Rnf113a2	-0.402204	0.0374465
																				Arrdc4	0.485688	0.0374554
																				Tbc1d22b	-0.332798	0.0374799
																				Ap4e1	-0.40365	0.037485
																				Ppp1r2	0.266796	0.0375735
																				Cbr3	0.535789	0.0375895
																				Ckap4	0.445667	0.0376021
																				Bco2	0.735005	0.0376148
																				Rps15	0.380333	0.0376659
																				Vopp1	0.353582	0.0377178
																				Slc22a15	-0.402852	0.0377992
																				Ell	-0.337957	0.0378277
																				Bin1	-0.457063	0.0378569
																				Tll1	0.829543	0.0379075
																				Gria2	0.558963	0.0379128
																				Gm13351	-1.78948	0.0379397
																				Disp3	0.841578	0.0379633
																				Gm44901	-1.47839	0.0380034
																				ENSMUSG00000095041	0.534606	0.0380168
																				ENSMUSG00000120877	-1.71402	0.0380462
																				Ppp1r14a	-0.471322	0.0380745
																				Gm16130	-2.01508	0.0381866
																				Sez6l2	-0.451104	0.0384234
																				Prkag2	0.446364	0.0384281
																				Gm19705	-0.586291	0.0384732
																				Maf	0.531278	0.0385306
																				Igkv3-10	5.15356	0.0385333
																				Gm18329	-1.67319	0.0385592
																				Dicer1	-0.30303	0.0385719
																				Gm50087	-2.1785	0.0386072
																				Trim2	-0.328946	0.0386223
																				Tap2	0.453196	0.0386401
																				Snx10	0.430891	0.0387065
																				Fndc4	0.700632	0.0387516
																				Gm37963	-0.607071	0.0387829
																				Gm47639	-4.37905	0.0388561
																				Gpc5	1.46532	0.0388776
																				Sync	1.20574	0.0388949
																				Anln	-0.451084	0.0389112
																				Pvt1	-0.477859	0.0389267
																				Rab32	0.795039	0.0389318
																				Klhl15	-0.426754	0.0389485
																				Gm36638	-1.05838	0.0390183
																				Hacd4	0.625965	0.0390247
																				Gm12758	-1.00212	0.0390514
																				Efcab5	-0.712397	0.0390686
																				Usp13	-0.519683	0.0390979
																				Rims3	0.676411	0.0391314
																				Rgs6	0.51744	0.0393604
																				mt-Cytb	0.413277	0.0393868
																				ENSMUSG00000121111	-1.54727	0.0394977
																				Slc1a2	1.26053	0.0395
																				Usf2-ps1	-1.23128	0.0395063
																				Gm36858	4.21715	0.0395418
																				Cebpb	0.484173	0.0395719
																				Mgat5b	1.03254	0.0395838
																				Vegfd	-0.897485	0.0396336
																				Lmnb2	0.36656	0.0396579
																				Niban1	0.633943	0.0397282
																				Dock11	0.61235	0.0398627
																				Cplx3	1.40863	0.0398926
																				Ifngr1	0.482447	0.0399123
																				Pnisr	-0.289426	0.0399233
																				Slc35d2	0.818013	0.0399276
																				Ubald2	0.363859	0.0399437
																				Gm26640	4.28453	0.039955
																				Tmem204	0.713119	0.0399981
																				ENSMUSG00000120255	-2.16604	0.0400012
																				Rbm25	-0.273692	0.040013
																				Bend6	0.776095	0.0400319
																				Egr2	0.472259	0.0401289
																				Gm37166	-1.65273	0.0401531
																				2210412B16Rik	-1.09589	0.0401661
																				Gm43965	-1.35741	0.0401917
																				Acsm3	-0.922148	0.0402442
																				Gm13920	-1.16724	0.0402451
																				AU021092	0.740284	0.040282
																				mt-Th	1.07157	0.0402866
																				Plin4	1.30389	0.0403195
																				Scn4b	-0.560372	0.040349
																				Gan	-0.310123	0.0403594
																				Slc41a1	0.384545	0.0403932
																				Ptges	0.715991	0.0404462
																				Gm10687	-0.464624	0.0405429
																				Itgbl1	1.16856	0.0406003
																				Kcnip3	0.716269	0.0406252
																				Arhgef26	0.658665	0.0406322
																				Plekhm3	-0.332759	0.0406398
																				Gm38056	-1.24537	0.0406854
																				Clec4a1	1.6209	0.0407006
																				Atg13	-0.304361	0.0407397
																				Fhl2	0.908408	0.0407745
																				Ptpn3	0.703482	0.0407747
																				Clic5	0.674357	0.0407892
																				Gm5096	1.75653	0.0408333
																				Adamts9	0.584354	0.0409314
																				Gm42890	-1.55614	0.0409773
																				Ccl17	4.29272	0.041012
																				Fabp7	0.636381	0.0410224
																				Gm26226	-2.39529	0.0410349
																				Adap2	0.586328	0.0410668
																				Tspan7	1.09676	0.041106
																				Mrps34	0.513963	0.0411061
																				Gm36955	-3.63689	0.0411063
																				Haglr	-1.06096	0.0411563
																				Slc35f1	0.466972	0.0412972
																				Tpt1-ps3	0.402979	0.0413846
																				Gm5977	-4.30981	0.0413945
																				Gm35019	-4.30981	0.0413945
																				Slc6a9	-0.33977	0.0414058
																				Isoc2a	0.322675	0.0414511
																				Mdfi	1.34434	0.0414625
																				Gm19178	-0.864109	0.041465
																				Dclk3	-0.646058	0.0414659
																				1700028K03Rik	-2.33026	0.0414692
																				Nat8f3	0.803464	0.0415089
																				Ninj2	-0.50722	0.041522
																				Nlrp1c-ps	1.94339	0.041548
																				Dnah17	-0.80833	0.0415674
																				Gm16223	-4.3496	0.0416598
																				Zfp784	-4.25787	0.0416599
																				Eci2	0.323423	0.0417163
																				Ldb2	0.504582	0.0417302
																				Gna13	0.270409	0.0417375
																				Gm42735	-0.972842	0.0417567
																				Il18rap	3.6124	0.0418098
																				Dpp6	0.72198	0.0418133
																				A830052D11Rik	-0.923249	0.0419168
																				Celf4	0.515341	0.0419354
																				Adh1	-0.942394	0.0419702
																				ENSMUSG00000121226	0.810993	0.0419792
																				Gm34256	-0.612141	0.0419847
																				Gm29455	-0.804977	0.0420464
																				B230323A14Rik	1.48083	0.0420819
																				Pgm1	0.461977	0.0421074
																				Fech	-0.272797	0.0421523
																				Nek7	0.299992	0.042173
																				Islr	0.609088	0.042189
																				Itga6	0.644193	0.042251
																				Zbed4	-0.48458	0.0423243
																				Gm27194	4.30832	0.042343
																				Gm2895	-3.13216	0.0423624
																				Gm32113	4.54023	0.0423638
																				Bmpr1a	0.297123	0.0423838
																				Igdcc3	0.729139	0.042439
																				Gm33228	3.16345	0.0424529
																				Jade2	0.489578	0.0424727
																				Gm29427	-3.15433	0.0424829
																				Gm43660	-0.642332	0.0424941
																				Gjb1	-0.416426	0.0425057
																				Wdr91	-0.359669	0.04255
																				Car9	-0.5839	0.0425522
																				Gm17981	-1.68046	0.0425631
																				Rin2	0.282612	0.0425643
																				Ewsr1	-0.242211	0.0425686
																				Pls3	0.414164	0.0425881
																				Gm10064	-4.60595	0.0425898
																				Rps11	0.299265	0.0426028
																				Htr6	1.57915	0.0426396
																				Gm48508	-0.540063	0.0426684
																				Gm10275	0.375225	0.0426888
																				Slc25a28	-0.322194	0.042718
																				Mcub	0.705778	0.0427595
																				Gpx3	0.974347	0.0428325
																				Prr14l	-0.327595	0.0428401
																				Meis1	-0.384529	0.0428698
																				Cyth3	0.525973	0.0429489
																				Slc17a8	0.921782	0.0429546
																				Gm3325	0.783051	0.0429944
																				Gm33682	-3.6508	0.0430065
																				Gpr171	3.20531	0.0430431
																				Lgi4	0.652379	0.0430615
																				Nmnat2	0.393739	0.0430729
																				Tesk1	0.396973	0.0430845
																				Gm47234	-1.8523	0.0430883
																				Dnajb2	-0.378654	0.0431239
																				Cd3g	4.57074	0.0431392
																				Cox7a2l	0.379182	0.0431487
																				Tpst1	-0.340822	0.043194
																				Rpl13	0.360505	0.0432019
																				Sh2b3	0.431137	0.0432163
																				Gm49308	-1.09474	0.0432554
																				Atp11a	-0.26601	0.0432719
																				Gm44509	-0.43476	0.0432821
																				Rps12	0.391713	0.0433456
																				Vti1b	0.331505	0.0433495
																				Csrp3	5.06948	0.0433685
																				Ms4a6d	1.3638	0.0434433
																				Gm15989	-4.19072	0.043464
																				Glns-ps1	-1.01913	0.0434661
																				Farp2	-0.374975	0.0434778
																				Gm33979	-1.33408	0.043485
																				Il6ra	0.57518	0.0434893
																				Il12rb1	-0.524298	0.0434934
																				Prss48	-1.88372	0.0435116
																				4930412M03Rik	-1.92638	0.0435328
																				Gm37979	-1.86762	0.0435957
																				Cdk5rap2	-0.295925	0.0436331
																				Ifi207	1.07291	0.0436657
																				Prap1	-2.81767	0.0436707
																				Scn4a	-4.57192	0.0436729
																				Slamf9	1.65154	0.0436736
																				Clcn2	-0.355582	0.043816
[truncated: 27,933 more rows]

[truncated: 1 more sheets: S10]
